# Supplementary material for: Recombinant human alpha-N-acetylglucosamine-6-sulfatase delivered to Sanfilippo D mice with repeated intracerebroventricular injections corrects CNS pathology
Source: PLoS One. 2025 Jul 25;20(7):e0328941. doi: 10.1371/journal.pone.0328941 (PMC12295227; doi:10.1371/journal.pone.0328941)
Supplement: S1 data — (XLSX) [file pone.0328941.s001.xlsx]

## Sheet: Fig 1
GO analysis
Category	Term	P-Value	-Log10 of P-Value
KEGG	Lysosome	3.035e-11	10.5178
	Glycosaminoglycan Degradation	0.001846	2.73377
	Sphingolipid Metabolism	0.01682	1.77417
	Amino Sugar and Nucleotide Sugar Metabolism	0.01682	1.77417
	Glycosphingolipid Biosynthesis - Ganglio Series	0.01839	1.73542
	Other Glycan Degradation	0.01902	1.72079
	Glycosphingolipid Biosynthesis - Globo and Isoglobo Series	0.01902	1.72079
GO - CC	Lysosome	3.398e-13	12.4688
	Lysosomal Lumen	2.351e-07	6.62875
	Beta-N-Acetylhexosaminidase Complex	0.0001451	3.83833
	Complement Component C1 Complex	0.0002766	3.55815
	Late Endosome	0.0003937	3.40483
	Lysosomal Membrane	0.0003987	3.39935
	Polymeric Cytoskeletal Fiber	0.009443	2.02489
	Actin Filament	0.01786	1.74812
	Phagolysosome	0.03058	1.51456
GO - BP	Organonitrogen Compound Catabolic Process	3.677e-07	6.43451
	Macromolecule Catabolic Process	3.677e-07	6.43451
	Aminoglycan Catabolic Process	0.000357	3.44733
	Protein Catabolic Process	0.0004331	3.36341
	Glycosphingolipid Catabolic Process	0.0005273	3.27794
	Glycolipid Catabolic Process	0.0007281	3.13781
	Ceramide Catabolic Process	0.001053	2.97757
	Regulation of Immune Response	0.001064	2.97306
	Dermatan Sulfate Catabolic Process	0.002134	2.67081
	Glycosaminoglycan Catabolic Process	0.00229	2.64016
	Sphingolipid Catabolic Process	0.00229	2.64016
	Lysosome Organization	0.002729	2.564
	Astrocyte Development	0.003225	2.49147
	Lysosomal Transport	0.004426	2.35399
	Lymphocyte Mediated Immunity	0.006761	2.16999
	Synapse Pruning	0.009145	2.03882
	Neuromuscular Process Controlling Balance	0.009145	2.03882
	Oligosaccharide Catabolic Process	0.009687	2.01381
	Lysosomal Lumen Acidification	0.01084	1.96497
	Response to Yeast	0.01254	1.9017
	Mucopolysaccharide Metabolic Process	0.01394	1.85574
	Lysosomal Protein Catabolic Process	0.01421	1.84741
	Regulation of Granulocyte Differentiation	0.01607	1.79398
	Cell Junction Disassembly	0.02039	1.69058
GO - MF	Hydrolase Activity	0.001218	2.91435
	Cysteine-Type Endopeptidase Activity	0.001472	2.83209
	N-Acetyl-Beta-D-Galactosaminidase Activity	0.001472	2.83209
	Ganglioside Binding	0.002042	2.68994
	Beta-N-Acetylhexosaminidase Activity	0.002622	2.58137
	Ceramide Binding	0.01418	1.84832
	Hexosaminidase Activity	0.01418	1.84832
	Phosphatidylinositol-3,4-Bisphosphate Binding	0.02024	1.69379
	UDP-N-Acetylglucosamine Diphosphorylase Activity	0.02024	1.69379
	Lipid Antigen Binding	0.02024	1.69379
	Inositol-4,5-Bisphosphate 5-Phosphatase Activity	0.02024	1.69379
	HLA-A Specific Activating MHC Class I Receptor Activity	0.02024	1.69379
	BH4 Domain Binding	0.02024	1.69379
	Phospholipid Binding	0.02846	1.54577
	Acetylglucosaminyltransferase Activity	0.033	1.48149
	Neuropeptide Y Receptor Binding	0.04195	1.37727
	N-Acetylglucosamine-6-Sulfatase Activity	0.04195	1.37727

## Sheet: Fig 2C
	Section 1					Section 2					Section 3					Liver
Sex	MPS IIID Vehicle	MPS IIID 3μg rhGNS	MPS IIID 30μg rhGNS	MPS IIID 200μg rhGNS	Carrier Vehicle	MPS IIID Vehicle	MPS IIID 3μg rhGNS	MPS IIID 30μg rhGNS	MPS IIID 200μg rhGNS	Carrier Vehicle	MPS IIID Vehicle	MPS IIID 3μg rhGNS	MPS IIID 30μg rhGNS	MPS IIID 200μg rhGNS	Carrier Vehicle	MPS IIID Vehicle	MPS IIID 3μg rhGNS	MPS IIID 30μg rhGNS	MPS IIID 200μg rhGNS	Carrier Vehicle
Male	0.02	0.13	0.21	0.88	0.29	0.03	0.07	0.22	0.81	0.32	0.03	0.07	0.16	0.58	0.26	0.01	0.04	0.37	1.14	0.33
Male	0.06	0.03	0.15	0.5		0.04	0.05	0.18	0.51		0.03	0.03	0.17	0.4		0.01	0.03	0.07	0.92
Male			0.19	0.65				0.21	1.15				0.19	0.59				0.15	1.04
Female	0.09	0.06		0.58	0.34	0.03	0.04		0.68	0.23	0.03	0.03		0.47	0.23	0.01	0.09		1.31	0.19
Female				0.45	0.24				0.38	0.24				0.72	0.28				0.93	0.3
Female														0.39					0.82

## Sheet: Fig 2D
	Section 1					Section 2					Section 3					Liver
Sex	MPS IIID Vehicle	MPS IIID 3μg rhGNS	MPS IIID 30μg rhGNS	MPS IIID 200μg rhGNS	Carrier Vehicle	MPS IIID Vehicle	MPS IIID 3μg rhGNS	MPS IIID 30μg rhGNS	MPS IIID 200μg rhGNS	Carrier Vehicle	MPS IIID Vehicle	MPS IIID 3μg rhGNS	MPS IIID 30μg rhGNS	MPS IIID 200μg rhGNS	Carrier Vehicle	MPS IIID Vehicle	MPS IIID 3μg rhGNS	MPS IIID 30μg rhGNS	MPS IIID 200μg rhGNS	Carrier Vehicle
Male	1833.8	1462.53	1359.74	1138.29	896.77	1342.09	1301.12	1140.21	1487.47	819.91	873.93	726.24	838.95	548.63	369.84	1571.83	1532.55	306.26	414.13	197.23
Male	1773.81	1255.71	1256.98	1144.97		1455.37	1388.83	1474.31	1185.12		719.45	753.57	868.83	623.42		1394.7	890.53	293.63	270.83
Male			1252.91	1006.19				1226.47	1220.1				591.75	582.26				268.12	310.93
Female	1689.88	1244.8		957.76	1030.71	1406.5	1480.13		1395.02	854.49	837.34	559.15		672.31	407.24	1696.43	968.06		414.34	343.3
Female				1032.17	776.04				1351.34	792.15				691.15	294.51				435.83	238.48
Female				1034.73					995.63					645.94					272.31

## Sheet: Fig 2E
Sex	MPS IIID Vehicle	MPS IIID 3μg rhGNS	MPS IIID 30μg rhGNS	MPS IIID 200μg rhGNS	Carrier Vehicle
Male	2405	142	258	295	152
Male	533	989	166	294	197
Male	1544	992	45	247	227
Male			75
Male			495
Male			552
Male			590
Female	1896	148	333	295	326
Female	1228	69	70	275	184
Female	1806	1082	74	290	313

## Sheet: Fig 2F
Sex	MPS IIID Vehicle	MPS IIID 3μg rhGNS	MPS IIID 30μg rhGNS	MPS IIID 200μg rhGNS	Carrier Vehicle
Male	481	58	833	40	1200
Male	436	453	555	14	0
Male	246	381	25	40	207
Male			27
Male			97
Male			221
Male			112
Female	1266	74	36	36	0
Female	1406	48	20	34	13
Female	382	558	20	31	21
	Value of 0 indicates value below limit of detection

## Sheet: Fig 3A
Gene	Log2 Fold Change: MPS IIID/Carrier	Log10 P-Value: MPS IIID/Carrier
Cd68	2.63487	17
Ctsz	1.82113	17
Lgmn	1.36216	17
Scarb2	1.21759	17
Hexa	0.883635	17
Gfap	0.826233	17
Psap	0.778432	17
Hexb	0.646112	17
Epdr1	-1.99494	17
Gns	-6.64386	17
C1qb	0.982791	15.6536
Alb	-0.46571	15.3525
Ctsh	1	13.9132
Gm13826; Rpl37rt; Rpl37	-0.65901	13.834
Uap1l1	0.606035	13.4549
Ctsd	0.637109	12.975
Prrc1	0.621488	12.4384
Unc93b1	0.854649	12.3326
Serpine2	0.384584	11.1645
Env	-0.77653	9.83403
Nudt2	0.364013	9.31874
Hebp1	0.828793	9.0362
Ctbs	0.655172	8.8508
Npc1	0.500218	8.4748
Cnp	-0.2762	8.47066
Anxa5	0.260152	8.4682
Uqcr11	-0.50995	8.46125
Grn	0.713119	8.33177
	-0.4957	8.32906
Npy	-0.66084	8.26951
Vps39	0.330973	8.09924
Lcp1	0.397828	7.78129
Plp1	-0.26303	7.74409
Rhoq	0.567041	7.70288
Fxyd7	-0.30568	7.57889
Gm1564; Meioc	-0.70664	7.09853
Rps10	0.234465	7.0312
Stk11ip	0.603841	6.9565
Cndp2	0.296899	6.5962
Ostf1	0.316528	6.45854
Ddx3y	0.883635	6.45183
Lamtor2	0.340075	6.36412
Lamp1	0.682696	6.26061
Serpinb1a	-0.41143	6.04131
Chmp7	0.392137	5.86142
Arf6	0.323733	5.79162
Tmem167	0.436354	5.74256
Krt8	0.628162	5.56769
Pgrmc1	-0.26784	5.52552
Ncf1	0.913216	5.42202
Lmtk3	0.456009	5.39965
Scoc	0.562772	5.39862
Kcnj3	0.37146	5.23618
Msn	0.190997	4.98352
Lrrc8a	0.260152	4.8769
Stx8	0.413115	4.78816
Inpp5d	0.621488	4.68597
Pigk	0.685014	4.67267
Plch1	0.428566	4.59758
Ralgapb	0.251539	4.5728
Slc44a1	-0.23389	4.57178
Ddx39	0.397828	4.45866
Atg7	0.261881	4.43714
Fam40b; Strip2	0.386468	4.36666
Farp1	0.227692	4.35963
Lamtor1	0.367732	4.35393
Fah	0.778432	4.34384
Pllp	-0.52206	4.3341
Plbd2	-0.31383	4.3056
Lactb	0.200913	4.30368
E430025E21Rik; Washc5	0.253257	4.24853
Ptgr2	0.258425	4.22745
	0.360305	4.18438
S100a6	0.407364	4.07618
Ncald	0.169745	4.03618
Kcmf1	0.392137	4.01387
Cux2	-0.3173	4.01326
Asah1	-0.29514	3.99214
Ppp1cb	0.168123	3.98466
Cdc5l	0.307573	3.97121
S100a11	0.254978	3.9505
Ttc3	-0.58592	3.94852
Hpcal4	0.215915	3.9371
Slc12a6	-0.21164	3.88799
Nrgn	-0.31034	3.87993
2700060E02Rik; Rtraf	0.163268	3.83195
Spag1	0.537424	3.81034
Hist1h1d	-0.17887	3.79973
Synpr	-0.20789	3.79835
Mbp	-0.17887	3.78358
Tmem19	-0.31615	3.72751
Dnal4; Dnalc4	0.671164	3.71113
Vim	0.181149	3.67932
Exosc10	-0.5656	3.66888
Fahd2a	0.239566	3.6688
Atp5j	-0.60597	3.64646
Pcsk1n	-0.20289	3.6109
Nucks1	-0.2916	3.57083
D10Bwg1379e; Arfgef3	0.187707	3.55009
Scn2b	-0.20289	3.51835
Ak4	-0.20163	3.50012
Golt1b	-0.46467	3.46726
Rragc	0.236164	3.45808
Deptor	-0.46884	3.45703
Rbbp6	0.56918	3.44387
Sqrdl; Sqor	0.343732	3.43357
Cnnm1	0.217591	3.4218
Rgs9	0.222633	3.40809
Hcls1	0.710756	3.37718
Psme1	0.152003	3.36681
Enpp6	-0.19283	3.35474
Atp1b2	0.172994	3.3541
Bcl2l1	0.332789	3.32149
Mtss1l	0.336428	3.31379
Map7; Mtap7	0.275786	3.30121
Aldh1a2	0.571322	3.28207
Sirt3	-0.56169	3.24056
Chmp4b	-0.17249	3.22259
Sec24a	0.334607	3.20777
Bloc1s1	0.465938	3.19257
Car2	0.209228	3.18541
Abhd5	-0.30451	3.16742
Il1rapl1	0.296899	3.13968
Psma5	0.145605	3.13908
Acsbg1	0.204233	3.13809
4931406C07Rik	0.302226	3.12651
S100b	0.249822	3.12382
Stx7	0.202572	3.11732
Cyp51	0.320126	3.11721
Map2; Mtap2	0.14401	3.10588
Fryl	0.323733	3.09495
Map3k4	0.367732	3.089
Mapre1	0.200913	3.04722
Nudcd2	0.680382	3.04427
Cd200	-0.25942	3.03471
Pla2g15	-0.22033	3.01369
Ate1	0.666576	3.00748
C1qa	0.571322	2.98258
Ociad2	-0.1865	2.96745
Syn2	-0.15575	2.9425
Nap1l1	0.145605	2.92974
Pir	0.37146	2.92753
Nop16	-0.41143	2.91626
Nid1	0.277534	2.88748
Syncrip	0.137648	2.87987
Mpc2	0.1976	2.84504
Prps2	0.358454	2.82176
Tom1l2	0.189351	2.82064
Dcun1d1	0.176251	2.80029
Tgoln1	-0.39616	2.7986
Cops5	0.150401	2.78099
Gltp	-0.17121	2.7761
Ttyh1	-0.17632	2.77551
Pxn	0.606035	2.77417
Crabp1	0.496142	2.76756
Anapc7	-0.29042	2.74586
Fth1	0.50226	2.73689
Parp1	0.204233	2.73395
Cldn11	-0.20539	2.73386
Arhgdia	-0.16736	2.73117
Tmsb4x	-0.2228	2.71865
Prkcd	0.181149	2.71588
Stxbp6	-0.24123	2.70282
Impact	0.195946	2.69282
Esrra	-0.45943	2.68887
Krt1	0.529073	2.67275
Ptpre	0.26708	2.65502
Arl8b	0.296899	2.63067
Rcbtb1	-0.44784	2.63049
Tmx3	0.168123	2.63002
Ass1	0.148801	2.62034
Galnt1	0.345564	2.60933
D630045J12Rik	-0.24123	2.60811
Tmem63b	-0.28688	2.59544
Mog	-0.16221	2.59318
Wipi1	-0.45207	2.58614
Mcts1	0.148801	2.57943
Eef1b2	-0.15834	2.57649
Mcf2l	0.556393	2.57352
Slc32a1	-0.16221	2.57086
Atp5o; LOC100047429; LOC102641678	-0.16221	2.56313
Sstr2	0.584241	2.56118
Mtmr6	0.352916	2.56013
Sgsm1	-0.1635	2.5556
Yap1	0.500218	2.54945
Xpo1	0.12658	2.54876
Pten	0.190997	2.52827
Anxa3	0.177882	2.52711
Rps18	-0.15186	2.52557
Tmsb15b1	0.465938	2.51405
Spock2	-0.25217	2.5118
Banf1	0.182786	2.49732
Ftl1	0.242977	2.48941
Plek	0.529073	2.47598
Ctsb	0.448115	2.47596
Map4k5	0.571322	2.47587
Ubxn6	-0.1635	2.44944
Rtn1	0.129734	2.4439
Uqcrh	-0.16092	2.44374
	-0.16479	2.42781
Safb	0.186065	2.41224
Prodh	0.179515	2.40897
Fam120b	0.277534	2.40006
Crk	0.139236	2.39606
Slc1a1	0.416962	2.39493
Palm	-0.17505	2.39454
Fgf12	-0.15186	2.38633
Aldoc	0.121863	2.3622
Xkr6	0.327348	2.35449
Vdac2	-0.1375	2.35257
Nasp	0.274041	2.32102
Aimp2	0.174621	2.31703
Sarnp; Gm6563	0.365871	2.29614
Mrps6	-0.44148	2.29326
Npl	0.28279	2.29218
Mpdu1	0.179515	2.29084
Atpaf1	0.32916	2.28726
Edc3	-0.38184	2.28722
Akt2	0.332789	2.27249
1700052N19Rik; Armt1	-0.16993	2.26449
Usp13	0.296899	2.26374
Nup160	0.268817	2.25602
Vps37c	0.564905	2.2424
Adar	-0.24123	2.24237
Tppp	0.117161	2.2412
Iglon5	0.454032	2.23818
Csnk1a1	0.150401	2.2368
Tatdn1	0.295128	2.22831
Rabl2	0.459973	2.19894
Prpf31	0.177882	2.18715
Syngr3	-0.21412	2.17727
Chpf	0.395929	2.17193
Cog3	0.320126	2.16782
Nme7	-0.32998	2.15669
Rac1	-0.15445	2.15505
Ppp2r2c	0.268817	2.15422
Sort1	0.169745	2.15084
Tagln	0.182786	2.14596
Gsto1	0.169745	2.13475
Rpl35a-ps4; Rpl35a; Rpl35a-ps2; Gm10243; Rpl35a-ps5; LOC100862595; Gm14279; LOC100048620	-0.20289	2.13187
Abcb8	-0.20664	2.12599
Dgkq	-0.34255	2.12398
Tecpr1	0.161653	2.12368
Exoc4	0.14401	2.12322
Tub	-0.26903	2.11694
Ankrd17	0.205896	2.10961
Gpr155	0.309359	2.10804
As3mt	0.289827	2.10637
Mios	0.275786	2.1043
Kcnc2	-0.4049	2.09597
Srrm1	-0.20163	2.0937
Zfp532	0.430509	2.08896
Ndufs3	0.148801	2.08627
Tph2	0.2567	2.07791
Baalc	-0.21288	2.07474
Mon2	-0.13881	2.07064
Vamp7	0.215915	2.06824
Arl8a	0.121863	2.06461
Scg2	-0.16993	2.06318
Hist2h2bb	-0.12697	2.0608
Cnot1	0.110916	2.05629
Cotl1	0.164884	2.05161
Nqo1	0.215915	2.04153
Brd8	0.545824	2.04151
Xpo5	0.176251	2.04081
Hsdl2	0.258425	2.03923
Sipa1l1	0.12658	2.03776
Ovgp1	-0.20789	2.0324
COX1	-0.17121	2.01988
Tspan2	-0.14274	2.01492
Commd5	0.251539	2.01395
Hint3	-0.23511	2.01193
Arf3	-0.12565	2.00847
Dock10	0.215915	1.99435
Entpd1	0.302226	1.99325
Tprgl	-0.20038	1.99199
Lrfn1	-0.23511	1.99168
Fam114a2	0.171368	1.9838
Fam162a	-0.30451	1.9783
Ptma	0.401635	1.97654
Rps19	-0.14274	1.96756
Tra2b	0.174621	1.9629
Tfrc	-0.13488	1.96261
Ccdc132; Vps50	0.107803	1.96169
Ahi1	-0.15704	1.95757
Lnpep	0.169745	1.95741
Gtf3c3	-0.39397	1.94259
Gdpd1	-0.13488	1.91909
L1td1	-0.25217	1.91888
Wdr91	0.16004	1.91687
Uqcrb	-0.18269	1.90562
Gaa	0.378944	1.90327
Gmppb	-0.21537	1.8972
Cryab	-0.13488	1.89492
Cdc73	0.231075	1.89484
9430016H08Rik; Maip1	0.248108	1.88722
ND1	0.153607	1.87913
Dnajc13	-0.13881	1.87799
Shisa6	0.504305	1.87268
Atxn10	-0.13881	1.86848
C1qtnf4	0.524915	1.86842
Cfl2	0.103147	1.86634
Aif1	0.411195	1.86575
Trappc11	0.244685	1.85961
Pdia4	0.123434	1.85832
Mrpl4	-0.2558	1.85775
Tubb4a	0.106249	1.85707
Rev3l	-0.18903	1.85657
Car8	0.251539	1.85318
Glmn	0.416962	1.85064
Tomm6	-0.18269	1.84999
Opcml	-0.16092	1.84924
Prune2	-0.18777	1.84895
Galm	0.403542	1.84323
Gnb2	0.163268	1.84319
Slc1a2	0.103147	1.84317
Nup155	-0.18396	1.84133
Phax	0.251539	1.8406
Triap1	-0.32539	1.83623
Ppp2r2a	0.101598	1.83036
Clcn6	0.242977	1.82592
Med22	-0.28096	1.82108
Pebp1	0.134477	1.81667
Rhog	-0.13093	1.81418
Cygb	-0.18523	1.81299
Oplah	0.181149	1.81064
Car7	0.432455	1.80945
Rapgef3	0.289827	1.7981
Fam105a	0.392137	1.79416
Gpr107	-0.25701	1.79299
Tamm41	-0.29866	1.79023
D3Bwg0562e; Lppr4; Plppr4	-0.15445	1.78979
Acadvl	0.134477	1.78871
Cers1; Lass1; Gdf1	-0.21412	1.78853
Ddx19b	0.367732	1.78577
Tbc1d9b	0.21927	1.78504
Mobp	-0.23879	1.77452
Dtnb	-0.21288	1.77231
Stk38	-0.24001	1.77001
Ndufb11	-0.19283	1.76943
Rhob	-0.13356	1.76766
Nedd4	-0.12697	1.75105
Actl6a	0.446148	1.74441
Nptxr	-0.15186	1.73926
Ndufb9	0.488026	1.73912
Rab21	0.128156	1.73603
Map2k4	0.104697	1.73152
Dync1i2	-0.13093	1.72242
Ncam1	-0.11503	1.71949
Acot1	0.199255	1.71921
Mgea5	0.098506	1.71601
Rab8a	-0.29278	1.71518
Mark3	-0.17632	1.71188
Pnpla8	0.205896	1.70476
Sardh	0.321928	1.70154
Vapb	-0.12961	1.70149
Adcy4	0.465938	1.69489
Myadm	-0.27381	1.69211
Crip1	0.286304	1.69111
Ipo11	0.234465	1.69104
Clcn7	0.291592	1.68913
Tbck	0.365871	1.68658
Pcdh17	-0.35502	1.68263
Wnk1	0.189351	1.68241
Eftud2	0.115597	1.68056
Cplx2	-0.12961	1.67528
App	0.155213	1.672
Grpel1	0.128156	1.67106
Pygm	0.103147	1.66911
Vps11	0.140826	1.66703
Myl12b	-0.123	1.65243
Abcb9	0.249822	1.64857
Pcp4	-0.20664	1.64663
Rps7	-0.12829	1.64495
Serinc5	0.268817	1.64222
Nuf2	0.336428	1.63885
Gad1	-0.11103	1.62783
Arhgdib	0.195946	1.62778
Acy1	-0.2461	1.62679
Brsk1	-0.11103	1.61909
Ubxn4	-0.18777	1.61147
Arl1	0.142417	1.61055
6430704M03Rik; Frrs1l	-0.14926	1.60892
Kif3c	-0.26544	1.60878
Fam175b; Abraxas2	-0.11902	1.60783
Lrrc8d	-0.17632	1.60747
Atrn	-0.23879	1.60727
Cdc27	-0.23143	1.6017
Adam23	0.132894	1.60166
Nqo2	-0.26664	1.60158
Emd	0.237864	1.60155
Cbln1	-0.17505	1.59825
Rab6b	0.125006	1.59469
Ranbp9	0.147202	1.59244
Srr	0.194295	1.5899
Fbxo44	0.351074	1.5892
Adck3; Coq8a	-0.27381	1.58642
Fto	0.229382	1.58158
Map1s; Mtap1s	0.448115	1.57622
Tnc	-0.22651	1.57577
Aco1	0.107803	1.57502
Stambp	0.386468	1.5747
	0.148801	1.57101
Sh3gl1	-0.12961	1.57084
Gls	0.09234	1.56674
Smap2	-0.17632	1.5666
Adrm1	-0.23266	1.56384
Tsnax	0.166503	1.56363
Snx16	0.295128	1.56238
Rpl26; Gm15772	-0.17632	1.56206
Gpaa1	-0.25822	1.55931
Mrps9	-0.1137	1.55896
Nampt	0.140826	1.55804
Agl	0.117161	1.55656
Arhgap25	0.200913	1.55347
Copg2	-0.12035	1.54802
Dpysl4	0.117161	1.54742
C1qbp	-0.22404	1.54739
Dnaja2	-0.10702	1.54567
Rer1	-0.11902	1.54549
Ecsit	0.260152	1.54394
Cxadr	0.332789	1.54
Serbp1	-0.11636	1.53525
Pld3	-0.17505	1.53321
Sgip1	0.090803	1.53255
Rab22a	0.194295	1.53136
Ensa	-0.12035	1.52597
Rpl36	-0.16221	1.52135
Vkorc1	-0.30918	1.51815
Herc2	-0.28451	1.51489
Actr1b	0.093879	1.51213
Dak; Tkfc	-0.12697	1.51072
Dynll2	0.131313	1.50941
Rab10	-0.12035	1.50672
Plekha2	-0.33457	1.50583
Cse1l	-0.10568	1.50519
Rbm15	-0.2916	1.50466
Tcf25	-0.16479	1.50213
Atp2b1	0.089267	1.49996
Lgals1	0.222633	1.49847
Hnrnph2	0.140826	1.49839
Birc6	0.155213	1.49803
Pgm1	0.254978	1.49535
Ufl1	-0.18015	1.49223
Stk16	0.336428	1.49084
Pgls	0.179515	1.4905
Aldh2	0.089267	1.48659
Gfm1	0.131313	1.48562
Cisd3	-0.11237	1.48429
Lars2	0.254978	1.48402
Ubqln2	0.131313	1.48392
Spry2	0.456009	1.47826
Casp6	0.187707	1.47679
Gspt1	-0.11103	1.47516
Erbb3	0.452057	1.47229
Stk39	0.129734	1.47063
Zfand2b	0.311148	1.47017
Atp1a1	-0.10434	1.46843
Megf9	0.186065	1.46679
Eno3	0.215915	1.46316
Kcnh1	0.226004	1.46091
Rpl28	-0.10836	1.45925
Ttc9	-0.1635	1.45735
Cox7a2	-0.17377	1.4568
Srsf11	0.169745	1.45129
Mapk11	0.275786	1.45125
Prkaa2	-0.21661	1.44925
Srp54a; Srp54b	0.101598	1.44831
Myo1d	-0.10299	1.44589
Rundc3b	0.450084	1.44521
Ckm	0.248108	1.44392
Hnrnpf	0.179515	1.44321
Snrnp200	0.086201	1.44289
Impad1	-0.21909	1.44024
Kctd1	0.448115	1.43969
Trmt6	0.24127	1.43843
Tpd52l2	0.209228	1.43538
BC037034	0.212568	1.43022
Pcdh10	-0.23634	1.42861
Idh1	0.086201	1.4275
Prnp	-0.10702	1.42619
Numa1	0.177882	1.42615
Arhgef4	0.323733	1.42589
Tacr1	0.446148	1.42517
Gria4	0.137648	1.42298
Ablim3	0.407364	1.42251
Nid2	0.236164	1.42115
Fam171a1	-0.27381	1.41946
Setd7	0.140826	1.41743
Sv2a	-0.10165	1.41689
Cdh6	-0.26424	1.41606
Itch	0.336428	1.41381
Rbms3	0.330973	1.40946
Stx17	0.195946	1.4084
Tmem47	0.137648	1.40743
Ccdc124	-0.21288	1.4058
Krt76	0.300448	1.4041
Nkiras2	-0.27143	1.40333
Vdac1	-0.10165	1.39633
Shroom2	0.128156	1.39631
Slc6a17	-0.10969	1.39385
Bag4	-0.11636	1.3906
Anxa2	0.137648	1.38746
Mrpl39	-0.21785	1.38665
Fbxo6	0.249822	1.38566
Nsmaf	0.272297	1.38505
Sorbs1	0.132894	1.38467
Plin3	-0.19661	1.38173
Otud4	0.295128	1.38124
Cox4i1	-0.10165	1.38013
Mtch1	-0.10702	1.37796
Rdx	0.131313	1.3762
Pde1c	0.42082	1.3736
Kcnb2	-0.15186	1.37033
Gstt2	0.300448	1.3659
AI597468; Tmem263	-0.10836	1.36526
Ubr3	0.182786	1.36511
Adck1	-0.25942	1.36505
Fam38b; Piezo2	-0.11636	1.36374
Ago1; Eif2c1	0.224317	1.36316
Pgam2	-0.10702	1.36313
Canx	0.083141	1.36006
Itpa	-0.10702	1.35801
Ube2a	0.411195	1.3509
Fmo1	0.207561	1.35027
Lgi2	0.137648	1.34987
Scrn3	0.179515	1.34935
Hint2	0.249822	1.34753
Opa3	-0.18142	1.34744
Gne	0.231075	1.34704
Ggt7	-0.10702	1.34626
Dpy19l1	-0.23266	1.3451
Caly	0.291592	1.34501
Ppt1	-0.19409	1.34313
Glrx2	-0.15575	1.3348
Zfp422	0.407364	1.33462
Cst3	0.187707	1.33285
Rprd1b	0.194295	1.33266
Casp3	0.182786	1.33043
H2-Ke2; Pfdn6	0.134477	1.32748
Spred1	0.349235	1.32624
Scn3b	-0.20539	1.32502
Itgb2	0.305788	1.32487
Snx18	0.323733	1.32475
Ehd4	0.158429	1.32459
Smad5	-0.27023	1.32261
Nptn	-0.09761	1.32256
Tesc	-0.20414	1.32106
Ankhd1	0.286304	1.31254
Ints6	0.323733	1.31235
Sash1	-0.20038	1.31074
Prmt7	0.356606	1.30979
Upf3b	0.428566	1.30845
Nop58	0.129734	1.30844
Rps6kb1	0.291592	1.30374
Ube2d3	-0.12168	1.30101
Ckmt1	-0.09761	1.30043
Ppa1	0.081614	1.30012
Nol3	-0.17249	1.29885
Tubal3	-0.18396	1.29872
Immt	-0.09626	1.29478
Wdr7	-0.09626	1.29468
Pex5l	0.174621	1.29289
Mea1	-0.25338	1.29024
Pcbp4	-0.25217	1.28957
Rps6ka4	0.261881	1.2889
Pde1b	-0.10702	1.28863
Jph3	-0.15704	1.28736
Ndel1	0.123434	1.28568
Ccdc93	0.168123	1.28533
Polr2f	0.358454	1.28369
Ccdc90a; Mcur1	0.312939	1.28264
Wdr61	0.195946	1.27882
Bbs5	0.288065	1.27548
Flrt2	-0.21661	1.27465
Ddc	-0.14012	1.27396
2510003E04Rik; Kif1bp	-0.13488	1.27313
Shisa4	-0.13619	1.27185
Sugp2	-0.14535	1.27091
Rap1b	-0.1003	1.27077
Gdi1	0.078564	1.27036
ND5	-0.19156	1.26853
Timm10	-0.11103	1.26753
Emc2	-0.14405	1.26213
Tma7-ps; Tma7	-0.1635	1.26194
Sacs	0.080088	1.26037
Mtch2	-0.11636	1.25974
Tomm20	-0.21412	1.25951
Eif3m	0.129734	1.25856
Cdc42ep4	0.405451	1.25723
Tmem106b	-0.19787	1.25691
Epha7	0.41889	1.25571
Myo6	0.078564	1.25525
Sncb	-0.10299	1.25496
Tubb5	0.080088	1.25445
Cct5	-0.10836	1.25411
Dnaja3	-0.10165	1.25351
Pacsin2	-0.10702	1.25331
Anxa4	0.246395	1.25135
Emp2	-0.14666	1.25124
Timm8b	-0.14143	1.25083
Nptx1	-0.12035	1.25033
Mgrn1	0.166503	1.24989
Atp1b1	-0.1003	1.24964
Ica1	-0.11237	1.24892
Rhebl1	-0.14143	1.24764
Atpif1	-0.14143	1.24692
Rps2; Rps2-ps13	-0.09491	1.24337
Ntm	-0.09491	1.24195
Ube2f	-0.13881	1.23819
Tst	0.125006	1.2366
Commd4	0.147202	1.23516
Uqcc; Uqcc1	-0.14012	1.22845
Mif	0.1976	1.22803
Anxa1	0.229382	1.22666
Map1lc3a	-0.09761	1.22648
Anpep	0.199255	1.22212
Slc25a36	0.314733	1.22124
Agpat1	0.207561	1.22085
Slc44a2	-0.14143	1.22048
Nudt3	-0.09626	1.21995
1700084C01Rik; Ccdc190	-0.14666	1.21931
Scamp5	-0.10165	1.21817
Rpl10a	-0.10434	1.21816
Bri3bp	-0.19661	1.21641
Ptprk	0.231075	1.21434
Arsa	0.236164	1.21215
Cbx5	-0.14926	1.2099
Lgi3	-0.14012	1.20781
Cyhr1	0.212568	1.20696
Gga3	0.120294	1.20591
Scfd2	0.209228	1.20484
Tbc1d5	0.192645	1.20445
Specc1	0.12658	1.20226
Prpsap1	0.103147	1.20179
Col1a2	0.166503	1.201
Nav1	-0.14274	1.20066
Map6; Mtap6	-0.09221	1.20025
Wdr43	-0.2461	1.19848
Ddb1	0.07552	1.19438
Pfkl	0.115597	1.19393
Hnrnpll; Hnrpll	0.118727	1.19161
Gm2a	0.224317	1.18855
Asna1	-0.10434	1.18828
Wasf3	0.12658	1.18517
Erbb2ip; Erbin	0.172994	1.18475
Armc8	-0.09761	1.18446
Hist1h1e	0.163268	1.18432
Fam54b; Mtfr1l	0.112475	1.18263
Rragb	0.192645	1.18164
Pank2	0.142417	1.18164
Eif2s2	0.123434	1.18001
Sv2b	-0.09626	1.18001
Xdh	0.207561	1.17993
Gss	-0.1375	1.17915
Otc	-0.17887	1.17869
Cnr1	-0.1375	1.17826
Tmem55b	0.176251	1.17823
Rbp1	0.176251	1.17585
Lars	0.118727	1.17539
Abcd2	-0.15834	1.17486
Btbd1	-0.24732	1.17468
Azi1; Cep131	0.407364	1.17413
Pik3r1	-0.22157	1.17383
Hdac11	-0.09626	1.17375
Zbtb20	0.15682	1.17358
Suclg1	-0.09085	1.1734
Ddx52	0.281036	1.17161
Syt1	-0.09085	1.1697
Pkig	0.288065	1.16712
Uty	0.189351	1.16493
Nolc1	-0.12961	1.1588
Dus3l	-0.18015	1.15803
Pdha1	-0.09085	1.15758
Ndufs2	-0.09085	1.15754
Pacsin1	-0.09085	1.15717
Grk6	-0.26784	1.15706
Arhgap31	-0.17377	1.15614
Tln1	0.074001	1.15467
Ptplb; Hacd2	-0.13619	1.15211
Gnb4	-0.09221	1.15206
Ccdc85c	-0.21288	1.14918
Hsbp1	-0.13225	1.1476
Pstpip1	-0.17632	1.14724
Tmed2; Gm21540; LOC100862175; Gm10698	-0.09626	1.14695
Myef2	0.114035	1.14672
Agfg1	0.123434	1.1461
Ctnnbl1	0.123434	1.14558
Apoa1bp; Naxe	-0.09626	1.14488
Scpep1	0.242977	1.14415
Garnl3	0.177882	1.14367
March5	0.186065	1.14218
Prpf38b	0.207561	1.14195
Ube3b	-0.09221	1.14082
Psmc3	0.074001	1.14072
Slc6a3	-0.09085	1.13935
Mkln1	0.289827	1.13847
Supv3l1	-0.12829	1.13709
Pcf11	-0.16993	1.13685
Exog	-0.09761	1.13685
CYTB	-0.18269	1.13613
Ap3s2	-0.09896	1.13602
Aldh3b1	0.386468	1.13205
Dcps	0.148801	1.1316
Mt1	0.186065	1.13153
Cacng2	-0.18142	1.12959
Alad	0.121863	1.12653
Sec61b	-0.13225	1.12518
Dbt	0.112475	1.12124
Pcdh19	0.274041	1.12059
Dazap1	0.155213	1.11977
Pmvk	0.284546	1.11902
Srprb	-0.16736	1.1188
Hyou1	0.072483	1.11792
Dock5	-0.17249	1.11214
Bcl2l2	-0.11902	1.11125
Atp5c1	-0.08814	1.11067
Akap2; Gm20459; Palm2Akap2; Pakap	0.179515	1.10882
Ephx1	0.123434	1.10752
Clvs2	0.239566	1.10735
Msra	0.181149	1.10708
Kazn	-0.13619	1.10687
Irf2bpl	-0.17377	1.10621
Parp14	0.263612	1.10615
Ppwd1	0.189351	1.10609
Gps2	0.187707	1.10608
Zc3h18	0.309359	1.1049
Gstp1	0.107803	1.10417
Mpv17	0.265345	1.10376
Mapk7	0.316528	1.10195
Lin7a	-0.08814	1.10163
Pja2	-0.22897	1.10119
Fam160a2	-0.13225	1.09932
Cpeb3	-0.09221	1.09782
Acads	0.118727	1.09672
Nek7	0.190997	1.09654
Fam13c	0.258425	1.09653
Mbd3	0.182786	1.09642
Myo18a	0.070967	1.09621
Prph	-0.21164	1.09547
Ddx3x	0.070967	1.09495
Ckap4	-0.09085	1.09467
Casd1	0.254978	1.09143
Pgd	0.103147	1.0873
Cstf1	0.304006	1.08508
Scamp3	-0.12433	1.08438
Plxnc1	0.179515	1.08326
Ndufs5; BC002163; LOC100504968; LOC102641315	0.187707	1.08146
Shank1	0.070967	1.08066
Mrpl49	-0.17632	1.08027
Hadh	0.120294	1.07942
Nmt1	0.096962	1.07902
Rps6-ps4; Rps6; LOC105244208	0.072483	1.07649
Vsnl1	0.069452	1.07602
Stk4	0.150401	1.07584
Inf2	0.109359	1.07338
Tox3	-0.16993	1.0716
Comtd1	-0.12961	1.07159
Vldlr	0.288065	1.0691
Snx27	-0.08542	1.06885
Spin2; Spin2c	0.279284	1.06729
Eif4b	-0.08814	1.06687
Cct2	-0.08542	1.06683
Clta	-0.09626	1.06634
Hcfc1	0.069452	1.06579
Atg12	-0.13356	1.06479
Tpp1	0.272297	1.06451
Paqr4	0.26708	1.06273
Trub1	0.261881	1.06195
Mpdz	0.177882	1.06011
Rapgef4	0.069452	1.0597
Gripap1	0.078564	1.05899
Rpn2	-0.08678	1.05782
Ptp4a1; Gm5582; LOC100044742; LOC102643131	0.209228	1.05646
Slc35b1	0.286304	1.05106
Pycrl	-0.08814	1.05106
Prrc2c	-0.08814	1.04959
Bai2; Adgrb2	-0.12697	1.04856
Zfyve9	0.26708	1.04782
Chchd4	-0.19535	1.04717
Mecr	-0.08542	1.04703
Ube2b	0.321928	1.0466
Rpl23a	-0.09085	1.04656
Hnrnpc	0.104697	1.04418
Rpl11	-0.09356	1.04161
Cope	0.362158	1.04085
Ckb	0.067939	1.04051
Cyfip1	0.083141	1.04029
Msl3	0.293359	1.03916
Adh5	-0.0895	1.03735
Pcp4l1	-0.10836	1.03675
Car10	-0.12433	1.03629
Ube2o	0.067939	1.03543
Kcnc1	-0.13093	1.03168
Isyna1	0.103147	1.03162
Aldh8a1	0.205896	1.03128
Slc6a7	-0.12168	1.02956
D17Wsu104e; Mydgf	0.115597	1.0294
Glt1d1	-0.18523	1.02795
Ugt8a	-0.13356	1.02767
Dnajb5	-0.08678	1.02757
Etfdh	-0.08814	1.02675
Gpc3	-0.19912	1.02577
Rnf41	0.279284	1.02521
Uck1	-0.15575	1.02514
Gsta4	0.152003	1.02337
Brinp2; Fam5b	-0.23389	1.02178
Ep400	0.352916	1.02117
Park7	-0.08814	1.02043
Mesdc1; Tlnrd1	-0.19409	1.02006
Rnf11	-0.08542	1.01934
Kpna3	-0.08678	1.01893
G3bp1	0.168123	1.01803
Acyp1	0.134477	1.01656
AI314180	0.089267	1.01518
Uqcrq	-0.18269	1.01506
Dis3l2	0.104697	1.01395
Ptms	0.104697	1.01389
Sf3b1	0.07552	1.01384
Cisd1	-0.1003	1.01357
Lingo2	0.200913	1.01303
Klhdc10	0.207561	1.01266
Ndufb7	-0.0895	1.00967
Gap43	-0.08814	1.00952
Cul4b	0.066427	1.00915
Rufy3	-0.09085	1.00848
Seh1l	0.174621	1.00808
Olfm3	0.205896	1.00791
Vipas39	0.089267	1.00756
Dnajc19; Dnajc19-ps; Gm15118	-0.12035	1.00752
Capn2	0.134477	1.00735
Spast	-0.12433	1.00624
Cat	0.101598	1.00603
Acbd7	0.291592	1.00534
Ptpn9	-0.12168	1.00321
Prrc2a	-0.12697	1.00284
Rab31	0.101598	1.0006
Aldh5a1	-0.08406	1.00027
Rps20	-0.0895	0.99824
Tmem126a	-0.18015	0.997919
Hist3h2a	-0.0827	0.995834
Gorasp2	-0.11503	0.995559
Clip3	-0.17505	0.994634
Ash2l	0.169745	0.994014
Thy1	-0.15056	0.992768
Ube2v1	-0.0895	0.992742
Rnf25	-0.18015	0.992569
B9d2	-0.12168	0.992448
Lrig1	0.234465	0.992398
Agtpbp1	0.123434	0.991584
Nipsnap1	-0.10165	0.990387
Kpna6	0.351074	0.986828
Timm9	-0.08814	0.986359
Kif21a	-0.08134	0.983937
Ctps2; S100g	0.158429	0.983378
Tceb2; Elob	-0.07998	0.982225
Ilk	0.106249	0.98169
Arpc3	-0.0827	0.981303
Epha4	-0.0827	0.980197
Apool	0.239566	0.979027
Katnal1	0.098506	0.978699
Mars2	-0.17377	0.977716
Ndufab1	-0.0827	0.976935
Nup35	-0.15186	0.975568
Hmga1; Hmga1-rs1; Hmga1b	-0.09356	0.974917
Ptpro	0.284546	0.973721
Mical3	0.067939	0.973432
Tarsl2	0.107803	0.971429
Rgs6	0.064917	0.970755
Asphd2	-0.15704	0.970636
Accn1; Asic2	-0.1137	0.968941
Rin2	0.172994	0.968219
Cox17	-0.123	0.967877
Higd1a	0.246395	0.96729
Sncg	0.171368	0.966531
Gdi2	0.064917	0.966438
Rps6ka1	-0.15575	0.966082
Pomp	0.204233	0.963859
Rtn3	-0.08134	0.961721
Flrt3	-0.14405	0.959972
Reps1	0.176251	0.959913
Rabl5; Ift22	-0.12433	0.959475
1110057K04Rik; Ldah	0.21424	0.959169
Lyn	0.172994	0.95876
Golga7b	-0.15704	0.958665
Gmeb2	0.320126	0.958616
Polr2a	0.153607	0.958559
Stard10	0.215915	0.958105
Camkk1	0.087733	0.957718
Raph1	0.169745	0.957519
Snrpb	-0.1137	0.957285
Tbl2	-0.17249	0.956857
Nt5c	-0.07998	0.956609
Itm2b	-0.11636	0.955473
Anxa11	0.109359	0.95527
Syngr1	-0.11636	0.955249
Abcf3	-0.08814	0.954201
Doc2a	-0.17377	0.953937
Wash; Wash1; Washc1	0.136062	0.953655
Alg1	-0.15056	0.95321
Hpcal1	-0.20414	0.951916
Cdk14	-0.1137	0.9515
Rac2	0.176251	0.951417
Cwc15	0.186065	0.950485
Clu	0.136062	0.95004
Sh3glb2	-0.07998	0.94927
Arpc1b	0.169745	0.949138
Gspt2	-0.15316	0.947827
Pdk2	-0.07861	0.945939
Emc1	0.09234	0.94459
Mtpn	-0.10836	0.943816
H2afv	-0.08134	0.943121
Sult4a1	-0.0827	0.941748
Scamp2	0.305788	0.941296
Csnk2a2	-0.08134	0.94018
Fabp3	0.103147	0.93747
Kctd13	-0.17121	0.936861
Lta4h	0.063409	0.936451
AI480653; Xxylt1	0.184425	0.936443
Sept3	-0.07998	0.936277
Pmm2	0.244685	0.936006
Usp7	0.063409	0.935918
Prpf19	0.110916	0.93578
Gykl1	-0.11503	0.93397
Ptprz1	0.063409	0.933738
Ciapin1	-0.15316	0.933684
Atg9a	0.279284	0.932393
Cnpy4	0.325539	0.932343
Lbh	0.270556	0.932034
Cdk5r2	0.265345	0.930601
Yipf3	-0.10434	0.929983
Fam102a	-0.15056	0.929859
	-0.08134	0.929397
Ptpn2	-0.10969	0.92888
Stat3	0.104697	0.928644
Mylk	0.14401	0.928498
Tmem68	-0.14274	0.928
Cryz	0.109359	0.927766
Cds2	-0.14405	0.927683
Atxn2	0.139236	0.927528
Pafah1b2	-0.1137	0.926609
Slc4a7	0.236164	0.92615
Appl2	0.163268	0.926149
C2cd2l	0.100051	0.924437
Gng8	-0.10836	0.92374
Psmd5	-0.11103	0.923517
Cetn2	-0.1003	0.922585
2310021P13Rik; Zswim8	0.268817	0.922485
Ptprt	0.15682	0.920783
Tnrc18	0.189351	0.920386
Abcg8	-0.22157	0.91966
Pcmt1	-0.08542	0.919568
Ndufa7	-0.08134	0.9193
Phactr1	0.096962	0.918658
Aqr	0.236164	0.918601
Rap2a	-0.07861	0.918512
Cttn	-0.07861	0.918469
Guf1	0.194295	0.91805
Manf	0.168123	0.916789
Ppia	0.061902	0.916348
Snap47	-0.10702	0.914993
Cab39	-0.0827	0.914667
Nme3	-0.11902	0.914494
Prkcsh	0.251539	0.914388
Amph	-0.07861	0.914336
Begain	0.152003	0.914051
Mlst8	0.103147	0.913858
P2ry12	-0.11636	0.912717
Rps15	-0.11103	0.912297
Usp32	-0.09356	0.911916
Mrps30	0.349235	0.911871
Psmc5	0.061902	0.911124
Pithd1	0.107803	0.909991
Slc25a46	-0.07861	0.90995
Usp39	0.142417	0.909879
Kcnt1	-0.11237	0.90937
2010107E04Rik	0.232769	0.907539
	0.293359	0.906969
Dcaf8	-0.10969	0.90679
Rassf4	-0.21412	0.90613
Sytl2	0.298673	0.90605
Pa2g4	0.061902	0.906016
Akr1e1	0.164884	0.905921
Arpc5l	0.090803	0.905584
Mrpl41	-0.1137	0.905571
Fkbp4	-0.07724	0.905461
Usp11	-0.11237	0.9045
Dmtn; Epb4.9	0.072483	0.903915
Scn8a	-0.14535	0.903802
Eif5; LOC100047658; LOC102641436	0.09234	0.903345
Padi2	-0.07724	0.902183
Abhd13	-0.14405	0.902128
Tenm3	0.286304	0.901916
Adc; Azin2	0.234465	0.901509
Khdrbs1	-0.08406	0.900847
Supt6; Supt6h	0.229382	0.900656
Eps8l2	0.311148	0.898579
Magohb	0.107803	0.898164
Plekha5	0.121863	0.898014
Ranbp6	0.227692	0.897827
Ciao1	0.242977	0.897433
Osbpl2	0.161653	0.896309
Dennd4b	0.237864	0.895689
Wdr11	0.142417	0.893486
Rasgrf1	0.125006	0.892949
	-0.07587	0.892785
Apoo	0.098506	0.890743
Lrriq1	0.275786	0.890407
Nek9	0.132894	0.890274
Commd3	0.192645	0.890142
Tpd52	-0.07861	0.890048
D9Ertd402e; Tcaim	0.260152	0.88984
Thumpd1	0.104697	0.888597
2610301B20Rik	-0.1635	0.888312
Nagk	-0.10969	0.88814
Rbx1	0.217591	0.888036
Mrpl47	-0.14535	0.887757
Gpt2	0.26708	0.886577
Calu	0.114035	0.886152
Polr3f	0.343732	0.885577
Nucb2	-0.16221	0.885285
Ahcyl1	-0.07724	0.884616
Apoe	0.158429	0.884304
Ptpmt1	0.166503	0.883182
Tmx2	0.134477	0.881777
Stx3	0.176251	0.881153
Rab33b	-0.07587	0.87957
Gdap1	-0.0827	0.878505
Khdrbs3	-0.10299	0.877875
Snapin	0.277534	0.877339
Vma21	0.2567	0.876923
Klhdc8b	0.318326	0.876629
Vwa5a	0.09542	0.875255
Spcs2	-0.10836	0.874451
Gpt	-0.15186	0.874184
Nxt1	0.253257	0.874182
Traf7	0.176251	0.871583
Nrip3	-0.10434	0.871231
Ppie	0.207561	0.870836
Sepsecs	-0.10702	0.870414
Elp4	-0.12961	0.869472
Ndrg1	-0.123	0.869119
Dek	0.110916	0.868592
Mdh1	-0.07587	0.868513
Smarce1	0.16004	0.868215
Nckap1	-0.07587	0.868168
Tmem245	0.226004	0.867829
Clic1	0.16004	0.866879
Nt5c3b; Nt5c3l	0.194295	0.866605
Erp44	0.093879	0.865033
Prps1l3	0.063409	0.864015
Cirbp	0.16004	0.860769
Aagab	0.16004	0.860086
Uba2	0.058894	0.8598
Faf1	-0.10702	0.859758
Ppp6r1	-0.11103	0.859087
Gm3837; Pdcd5-ps; Pdcd5	-0.10568	0.857914
Gigyf1	0.189351	0.8579
Rab3gap2	0.077041	0.856305
2810408M09Rik; Trp53rka	0.16004	0.855426
Spryd7	0.189351	0.855149
Prkag2	0.09542	0.854718
Serac1	0.132894	0.854348
Epha6	-0.16864	0.853976
Dbnl	-0.10434	0.853603
Snrk	0.164884	0.85319
Arhgap21	-0.07313	0.85296
Necap2	0.232769	0.852717
Mms19	0.128156	0.851568
Ubl5	-0.15963	0.850663
Ube4b	0.134477	0.850627
Ugdh	-0.20539	0.850233
Vps16	0.101598	0.849907
Slc39a6	-0.10702	0.849543
Ufsp2	-0.11902	0.849532
Pi4k2a	0.16004	0.846954
Rgs14	-0.07724	0.846919
Ahcy; Gm4737	0.058894	0.846085
Col7a1	-0.14143	0.846027
Slc1a3	0.069452	0.84584
Rabggtb	0.120294	0.845357
4833439L19Rik	-0.10702	0.844235
Sord	0.15682	0.843691
Ipcef1	0.115597	0.841862
Rhof	-0.10836	0.841709
Unc79	0.254978	0.840858
Gbe1	0.158429	0.84061
Aamp	0.153607	0.84029
Wdr45	-0.07313	0.839245
Inpp5j	-0.10434	0.837821
Epn2	-0.07176	0.837637
Slc17a7	-0.07451	0.836608
Unc5b	0.176251	0.835976
Cend1	-0.07861	0.835848
Ist1	0.098506	0.835474
Add1	0.066427	0.835433
Cfl1	0.066427	0.835365
Lzic	0.186065	0.834479
Rbm17	0.107803	0.833077
Sorbs2	0.08467	0.832534
1500032L24Rik; Smdt1	-0.20664	0.832446
Cdh10	0.109359	0.831831
Hdac5	0.24127	0.831814
Cltb	-0.07998	0.831802
Rpl9-ps6	0.096962	0.83136
Zc3h4	0.129734	0.831217
Synpo	0.098506	0.831028
	0.224317	0.830649
Romo1	-0.13356	0.830367
Bai1; Adgrb1	-0.07313	0.830108
8030462N17Rik	-0.12829	0.829852
Cops4	0.058894	0.829813
Rab3b	-0.07313	0.829415
Fabp7	-0.10836	0.82917
Olfr1002	0.268817	0.829005
Actr10	0.09234	0.828868
Mark1	-0.07313	0.828251
Cap2	0.064917	0.827494
Smarca4	0.101598	0.82734
Clpx	0.107803	0.826978
Ddx46	0.098506	0.825039
Mrps25	0.15682	0.825038
Cabp1	0.153607	0.824995
Dusp15	0.148801	0.824922
Ethe1	0.254978	0.824863
Arl15	0.139236	0.824745
Nudt9	-0.10165	0.824635
Rps26; Rps26-ps1	-0.10299	0.824043
Lhfpl3	-0.10165	0.823064
Reep5	-0.07039	0.822334
Srp68	-0.07039	0.82133
Pgm2	0.057392	0.819931
Tef	0.21424	0.818973
Rab6a	0.057392	0.818887
Ier3ip1	0.316528	0.818614
Ikbkb	0.14401	0.817679
Cc2d1a	0.16004	0.817445
Csmd2	0.323733	0.816905
Psmc2	0.057392	0.816745
Igsf3	0.171368	0.816735
Coro6	0.155213	0.815216
Crnkl1	0.21927	0.815077
Chgb	-0.12697	0.815046
Gjc3	0.128156	0.813804
Tmem168	0.181149	0.813254
Cad	0.12658	0.812176
Dnajc4	0.274041	0.811893
2410015M20Rik	0.16004	0.810761
Gpr37	-0.08134	0.810136
Twf1	0.152003	0.808672
F13a1	-0.17377	0.807945
Cacng8	-0.07313	0.807338
Dag1	-0.08406	0.807022
Ndufa4	-0.07039	0.806463
Dhx29	-0.15704	0.806271
Stau1	0.190997	0.804561
Dhx15	0.055891	0.804058
Gramd1b	0.106249	0.802794
Hnrnph3	-0.06764	0.80194
Elavl4	0.311148	0.801654
Msh2	-0.12168	0.801261
Flii	-0.07176	0.800733
Vat1l	-0.07724	0.799843
4932438A13Rik	0.098506	0.798799
Vps18	0.110916	0.798634
Usp47	-0.06901	0.79681
Creld1	-0.09761	0.796371
Mtor	0.055891	0.795905
Actn2	0.055891	0.795509
Dnajc7	-0.07451	0.79514
Smad4	0.21927	0.795087
Iba57	-0.14796	0.794274
Agap1	-0.1003	0.794166
Rnf126	0.293359	0.793671
Rap1a	-0.07451	0.792431
Tmed5	0.125006	0.791963
Tmem56	-0.12829	0.791079
Celf3	0.251539	0.789761
	0.09234	0.789621
Ufd1l; Ufd1	-0.09356	0.789228
Rpl6	-0.07861	0.788616
Mertk	0.152003	0.787161
Acsl3	0.089267	0.787062
Gtf3c1	-0.11103	0.786612
Atp5k	-0.07039	0.786092
Rapgef1	0.106249	0.78554
Cav1	-0.09896	0.784919
Rhot2	-0.07176	0.784076
Rab27b	-0.08406	0.78107
Selrc1; Coa7	0.164884	0.780201
Sdc4	0.181149	0.780198
Comt	0.125006	0.778632
Tex264	0.147202	0.778247
Cab39l	0.152003	0.778024
Prkab1	0.177882	0.775966
Sart3	0.098506	0.775275
3110002H16Rik	0.118727	0.77485
Nanp	-0.09896	0.774775
Ccny	-0.08678	0.774552
Mrps16	-0.09221	0.773661
Trap1	0.09234	0.77292
Nup62	0.254978	0.771797
Ncan	0.089267	0.771719
Gatm	0.194295	0.771179
Rab7	0.054392	0.770979
Anp32a	0.164884	0.770672
Ttc5	0.274041	0.768794
Ttc39c	-0.09356	0.767937
Itpr3	0.212568	0.767636
Hspa5	-0.07039	0.766402
Rps12	-0.07587	0.76636
Rpl13	-0.06764	0.766278
Arhgap23	0.083141	0.766136
Hspe1	-0.06764	0.765684
Gnpda1	0.089267	0.765098
Zfr	0.093879	0.764141
Cycs; Gm10053	-0.06764	0.763675
Dock3	0.070967	0.763579
Ppp2r5c	-0.09085	0.762466
Tacc2	0.227692	0.762381
Srsf5	0.107803	0.761035
Arfip1	-0.09626	0.760941
Clic4	0.069452	0.760728
2900010M23Rik; Mnf1; Uqcc2	0.181149	0.760502
ORF61; Tmem259	0.237864	0.759828
Mrps23	-0.09356	0.759567
Dos; Cbarp	-0.06764	0.758814
Itpr2	0.176251	0.758501
Coq6	-0.09626	0.757661
Snx6	0.052895	0.756106
Tubg2	0.309359	0.755779
Tars2	0.168123	0.755512
Trp53bp1	0.161653	0.755481
Rab14	0.052895	0.75409
Timm50	0.148801	0.753994
Ppp1r9b	0.063409	0.753713
Pvrl3; Nectin3	-0.10568	0.752653
Nnt	0.057392	0.752537
Ndufb10	-0.0895	0.751352
Akr1b10	0.09542	0.751051
Dlg1	-0.07313	0.74908
Scrn1	0.09542	0.748107
Sumo2	0.089267	0.747891
Tmx1	-0.14012	0.747733
Pex11b	0.224317	0.745079
Fermt3	0.145605	0.743643
Vcan	-0.06488	0.743292
Rnf141	-0.0895	0.743272
Dtna	0.063409	0.742777
Mad2l1	0.248108	0.742566
Abat	0.052895	0.741766
Flad1	0.115597	0.741283
Sirt2	0.074001	0.739104
Tollip	0.114035	0.739029
Cpne9	0.09234	0.73902
Calr	-0.06901	0.7377
Cep170	-0.07587	0.737448
Dse	0.16004	0.736724
Uqcrfs1	-0.09221	0.734392
Bloc1s2; Bloc1s2a; Bloc1s2-ps; Bloc1s2b	0.24127	0.734048
Rbbp7	0.176251	0.734
Ulk2	-0.14926	0.73341
Ahnak	0.064917	0.733363
Ttc1	-0.12168	0.73331
Mgst3	-0.10836	0.733306
Dhrs1	-0.06626	0.733219
Kif3b	0.083141	0.733103
Wdr13	-0.12433	0.732287
Ehmt1	0.26708	0.73153
Rps8; Gm15501	-0.07313	0.730736
Rcc2	-0.08678	0.729733
Pabpn1	0.232769	0.729388
Avl9	-0.06212	0.728871
Calb1	-0.07451	0.728629
Mdga2	0.123434	0.728438
Nt5c2	0.08467	0.728009
Rtn4rl1	0.251539	0.727279
Armc10	0.145605	0.726779
Hspd1	0.051399	0.726597
Rgs7	0.086201	0.726443
Rps11	-0.06626	0.725214
Slc22a17	0.229382	0.72506
Eif3c	0.081614	0.724904
Sec11a	-0.08406	0.724836
Gemin5	0.171368	0.724016
Rps6ka2	0.086201	0.724002
1300018I17Rik; Vps9d1	-0.0895	0.723135
Sh3gl3	-0.09356	0.722899
Aldh1b1	0.09234	0.722416
Mapkap1	0.224317	0.721915
Stxbp2	-0.12829	0.721321
Cdc42	-0.07039	0.721163
Kcnj10	0.118727	0.720591
Elovl5	0.244685	0.720517
Dtd1	-0.09085	0.720065
Lmnb2	-0.07313	0.719783
Tnpo2	-0.07039	0.719119
Raly	-0.08678	0.718778
Gak	-0.07451	0.718755
Gnpda2	0.103147	0.717987
Got2	0.051399	0.717909
Pgrmc2	-0.09761	0.716883
Inppl1	0.231075	0.716244
Spg21	0.227692	0.715985
Atp6v1g1	0.231075	0.71517
Pfdn1	0.205896	0.715133
Fam65a; Ripor1	-0.0895	0.714326
Txndc5	0.109359	0.713551
Asl	0.08467	0.713191
Sh2d5	-0.12565	0.712812
Isy1	-0.10836	0.712276
Rpl7	-0.06901	0.711785
5031439G07Rik	-0.1137	0.710949
Kctd21	-0.09221	0.710775
Tmem62	0.254978	0.710414
Hdlbp	0.049905	0.710395
Stk11	0.140826	0.709679
1110012J17Rik; Soga2; Mtcl1	0.190997	0.708502
Bpgm	0.155213	0.707664
Hsd17b12	-0.08814	0.707174
Napg	-0.06626	0.707155
Dnpep	-0.08406	0.705565
St13	-0.07039	0.705441
Pnpo	-0.13881	0.705258
Prrt1	-0.11103	0.704916
Tmed8	0.204233	0.704768
Ptprf	0.186065	0.702996
Pcbp3	0.061902	0.702703
Gtf2i	0.093879	0.701434
Strada	-0.10702	0.700964
Epb4.1l2; Epb41l2	0.07552	0.700664
Zer1	-0.08406	0.700229
Ndrg3	-0.07039	0.700059
Arsb	0.139236	0.69946
Men1	-0.12433	0.699393
Rab1; Rab1a	-0.06626	0.698854
Hnrnpab	0.060397	0.697918
Bola2	-0.0895	0.697876
Cyc1	0.087733	0.69728
Nif3l1	-0.08542	0.696561
Raf1	-0.1776	0.695982
Fntb	0.09234	0.695893
Hp1bp3	0.07552	0.695016
Rnf20	0.128156	0.694905
Itgb8	0.115597	0.694901
	0.258425	0.694762
Ldhb	-0.06626	0.694589
Slc25a25	-0.06212	0.693689
Efr3a	-0.07176	0.693608
ND4	0.142417	0.692792
Pitpnc1	0.083141	0.69252
Ipo4	-0.10299	0.692081
Trpv2	-0.08678	0.691368
Lancl3	0.24127	0.691325
Myl3	-0.13356	0.691324
Rilpl1	-0.11636	0.690951
Hnmt	-0.08542	0.690809
Cyb5b	-0.14143	0.690742
P2rx7	-0.10969	0.690388
Gcsh	0.22095	0.690217
Lmbr1	-0.15186	0.688855
	0.224317	0.688823
Ipo7	0.049905	0.688096
Nckipsd	-0.08406	0.68782
Angel2	0.300448	0.687721
Thoc2	-0.11636	0.687649
Pde10a	-0.06488	0.687119
Rdh13	0.239566	0.68687
Ankrd34b	-0.0895	0.6865
Gprin1	-0.07039	0.686335
Cd38	0.21424	0.685534
Commd10	0.226004	0.685182
Rab28	0.128156	0.684632
Hsdl1	0.194295	0.684609
Birc3	0.212568	0.684236
Susd2	-0.08542	0.683943
Vcam1	0.22095	0.68384
Fam126b	-0.05936	0.683258
Tbc1d4	0.200913	0.682906
Sec11c	0.128156	0.682452
Zw10	0.215915	0.682361
H1f0	-0.0635	0.682169
Cxx1a; Rtl8a; Cxx1b; Rtl8b	-0.11636	0.682138
Copb1	0.058894	0.68188
Fyn	-0.06488	0.681624
Bok	0.242977	0.681496
Cic	-0.08814	0.681159
Rgs20	0.125006	0.680415
Slc18a2	-0.10434	0.680228
Aars2	-0.12565	0.679721
Wbp2	-0.08678	0.679422
Por	-0.06764	0.678259
Sec23b	-0.08678	0.678239
Slc25a22	-0.06488	0.676412
Rps14	-0.08814	0.67638
Gucy1b3	0.074001	0.675959
Sec24b	-0.06074	0.675515
A230050P20Rik	0.164884	0.674953
Nat10	0.270556	0.674249
Actl6b	0.104697	0.674056
Dpp3	0.081614	0.67368
Caskin1	0.061902	0.672712
Cit	0.057392	0.672054
Slc20a2	-0.11237	0.671291
Slc24a2	-0.08406	0.67116
Gng7	0.147202	0.670502
Rtn4rl2	-0.07998	0.670031
Rab33a	0.136062	0.669807
Phf5a	-0.08406	0.667881
Dclk1	0.048412	0.66667
Nup98	0.139236	0.666638
Gldc	0.081614	0.666314
Heatr5b	-0.06074	0.665727
Vti1b	0.217591	0.665495
Arcn1	0.048412	0.665244
Thoc6	0.261881	0.664826
Dctn3	-0.06074	0.66448
Gabrb1	0.125006	0.664478
Stam2	0.182786	0.664201
Arhgap26	-0.06074	0.663622
Ndufa3	-0.07176	0.663473
Smpd1	0.137648	0.662919
AW549877	0.136062	0.662798
Ap1s1	-0.07587	0.661767
Fat3	-0.09761	0.661421
Aldh1a1	-0.06074	0.661076
Hsp90ab1	0.046921	0.660395
Tspyl4	0.190997	0.659763
Carhsp1	-0.0827	0.659131
Kif13a	0.217591	0.658772
Cmpk1	0.057392	0.658169
Amotl1	-0.10568	0.657504
Cyb5r3	0.106249	0.657503
Macrod1	0.22095	0.657359
Ptprn	-0.0827	0.656829
Kifap3	0.057392	0.656596
Rps3a; Rps3a1	-0.0635	0.655694
Kcnc3	0.086201	0.655506
Itm2c	0.103147	0.655451
Akap9	-0.12168	0.654743
Bola1	0.207561	0.654402
Cd82	-0.10702	0.654228
Wdr18	0.279284	0.653951
Cobra1; Nelfb	-0.13356	0.653805
Acox1	-0.10969	0.653595
Ykt6	-0.05936	0.653317
Hmg20a	0.217591	0.652672
Pygb	0.046921	0.652182
Vps36	0.080088	0.65181
Fn3krp	0.103147	0.651607
U2af1	-0.08134	0.651157
Golga7	-0.09896	0.648892
Dctn5	0.089267	0.647454
Pcyt1a	0.217591	0.647327
Gosr1	-0.10969	0.645905
Mtx3	-0.1003	0.645692
Cryl1	0.194295	0.644527
2310036O22Rik; Trir	0.125006	0.644369
Tmem38a	0.234465	0.644135
Usp8	0.137648	0.644006
Eci2	0.109359	0.643058
Copb2	0.054392	0.64266
Csnk1d	-0.10434	0.642474
Lrrc4	-0.13488	0.642385
Sphk2	0.237864	0.642109
Ndufa10	-0.07724	0.641468
Decr2	-0.07861	0.64109
Cstf3	0.100051	0.640856
Hdac1	0.107803	0.64085
Erc2	-0.06212	0.640817
Ppm1g	-0.05797	0.640429
Cfdp1	-0.11902	0.640093
Sap18; Gm10094; Sap18b	0.140826	0.639713
Tmem55a	0.21927	0.639641
Mrps26	0.226004	0.639497
Csk	-0.10165	0.6392
Tmod3	0.172994	0.639129
Fech	0.129734	0.638991
Tmem14c	-0.07587	0.638518
Plcg1	-0.0635	0.638169
Sar1b	-0.06626	0.637788
Stmn2	0.205896	0.636079
Eif3i	-0.05797	0.635519
Dock7	0.078564	0.634611
Nln	0.077041	0.634378
Kcnd2	0.083141	0.634263
	-0.1003	0.633094
Trappc2l	-0.09221	0.632996
Psmc4	0.066427	0.632857
Ctnna1	0.055891	0.632575
Caml	-0.07861	0.632328
Erp29	-0.06764	0.632176
Slc9a6	0.08467	0.631937
Sod1	-0.05936	0.631701
Dmwd	-0.07998	0.631607
Dlat	-0.06626	0.630984
Rnf214	-0.05936	0.630673
Dnaja4	-0.0827	0.63064
Cd81	0.205896	0.630459
Ralb	-0.08134	0.630093
Trf	-0.07313	0.630055
Otud7a	0.131313	0.629454
Paics	-0.0635	0.629305
Bag6	-0.05936	0.62908
B3galtl; B3glct	0.176251	0.629033
Ankrd13a	0.249822	0.629022
Limk2	0.21424	0.628687
Dnajb6	0.083141	0.62865
Sorcs2	-0.0552	0.628163
Tfam	-0.09626	0.627966
Prepl	0.055891	0.627836
Eif4g2	-0.06488	0.627185
Rab30	-0.07724	0.627151
Ninj1	0.234465	0.626913
Omp	-0.06074	0.626877
Kcnab2	-0.06212	0.626852
Apip	0.172994	0.626677
Lman1	0.136062	0.62577
Hid1	-0.0827	0.624488
Fbxo41	-0.0635	0.624393
Rundc3a	0.139236	0.62382
Pea15a	0.078564	0.623151
Pclo	0.045431	0.622699
Cdkn2aip	0.164884	0.621928
Efnb3	-0.12433	0.621267
Ube2h	0.107803	0.621222
Dclk2	0.078564	0.62101
Hmgcl	0.129734	0.62046
Pon3	0.212568	0.619527
Oprd1	0.202572	0.618983
Pon2	-0.0827	0.618603
Pianp	-0.11503	0.617517
Acyp2	0.199255	0.616844
Rab4a	-0.05658	0.616683
Mtpap	-0.07861	0.616521
Tnpo3	-0.0552	0.615718
Chn2	-0.1177	0.615528
Tbc1d10b	-0.07039	0.614637
Elmod1	0.107803	0.614076
Mettl14	0.232769	0.613926
P4hb	0.045431	0.613757
Rnf121	-0.10836	0.613464
Ubap1	0.132894	0.613331
Cadm2	-0.05658	0.612973
Lztfl1	0.077041	0.612958
Smad2	-0.11103	0.612711
Scgn	0.131313	0.612544
Rasgrp1	-0.07861	0.612243
Tra2a	0.14401	0.611424
Endod1	-0.07724	0.610873
Acsl5	0.186065	0.609999
1810020D17Rik; Aamdc	-0.07724	0.609651
Sumo1	0.224317	0.609555
Bace1	-0.12565	0.609424
Syt2	-0.07451	0.609364
	0.083141	0.608344
Ksr2	-0.09626	0.6083
Cdk16	0.145605	0.607595
Wdr41	-0.07587	0.607564
	0.109359	0.607416
Cap1	-0.06074	0.606956
Rab4b	-0.05797	0.605086
Agpat6; Gpat4	0.205896	0.605013
Mthfd1l	0.051399	0.604179
Ccdc166	0.244685	0.603913
Tacc1	-0.07998	0.603746
Nploc4	0.117161	0.603533
Sf3a3	0.106249	0.603209
Rpp14	0.249822	0.602271
Mccc1	0.078564	0.602243
Pacsin3	0.129734	0.601859
Lmo7	0.139236	0.601178
Efhd2	0.063409	0.60082
Dnajc2	0.277534	0.600468
Cutc	0.186065	0.600392
Adal	0.186065	0.600102
Hspa1l	0.129734	0.599409
Ndufa13	0.081614	0.599082
Cdk13	0.275786	0.598276
Ube2e1	-0.08406	0.59819
Ppp1r12a	0.081614	0.598066
Rbfox1	0.093879	0.596998
Nbas	-0.09896	0.595587
Pacrg	0.184425	0.594964
Ppid	-0.06212	0.594838
BC017158	0.128156	0.59475
Cpox	0.139236	0.594679
Ccar1	0.109359	0.594542
Larp4b	-0.07451	0.594023
Ina	-0.05936	0.593985
Rars	0.043943	0.593333
Lxn	0.080088	0.593002
Luzp1	-0.06901	0.592916
Epha5	-0.10568	0.592008
Cops7b	-0.07039	0.590763
Skiv2l	0.096962	0.590481
Eci1	0.100051	0.590171
Timp2	-0.09896	0.589624
Mta2	-0.07176	0.589586
Slc8a3	-0.07039	0.589195
Tpm2	0.083141	0.588935
Cct4	-0.05936	0.588766
Enoph1	-0.07451	0.588753
Tubb6	0.142417	0.588662
Psen1	0.248108	0.587967
Lmbrd2	-0.07587	0.58773
Ap4s1	-0.07451	0.587702
Kcnj11	-0.11902	0.587276
Mcart1; Slc25a51	-0.07587	0.586875
Tspan7	-0.0552	0.586519
Slc16a7	-0.09221	0.586244
Eif2b1	0.128156	0.586098
Jagn1	-0.07176	0.585713
Vstm2a	-0.07451	0.585154
Map2k6	-0.05242	0.584804
1700047I17Rik2; Fam177a	-0.07176	0.584488
Cadps2	0.058894	0.584111
Gpd2	-0.05936	0.583999
Uhrf1bp1l	-0.07176	0.583935
Rabgap1	0.049905	0.583754
Pcbd2	0.125006	0.583179
Abhd6	-0.07587	0.582297
Psmb8	0.184425	0.582296
Gstm5	0.083141	0.582123
Ap3d1	-0.05936	0.581802
Gga1	-0.06764	0.581751
Cuta	0.103147	0.581639
Gsg1l	-0.07587	0.581569
Wdr81	0.12658	0.580905
Tenm1	0.125006	0.580653
Gpd1	0.074001	0.580625
Ndufa2	-0.09221	0.58031
Anln	-0.07313	0.580196
Mbnl1	-0.07039	0.579604
B3gat3	-0.09221	0.579291
Mob2	-0.07313	0.579264
Esyt2	-0.06901	0.578928
Ezr	0.081614	0.577794
Pkp4	0.077041	0.57681
Lix1l	-0.1375	0.576172
Arhgef10l	0.215915	0.575648
Fgfr1	0.12658	0.57482
	-0.05658	0.574764
Cadm3	-0.05381	0.574734
Cacng3	-0.0635	0.574522
Gmfb	-0.05102	0.574371
Tns3	0.153607	0.574174
Braf	-0.05797	0.57365
Armcx3	-0.09221	0.573314
Grm4	0.132894	0.57318
Sept8	-0.05102	0.573076
Arfgap1	-0.04963	0.572995
Exoc6b	0.066427	0.572947
Rbm3	-0.12035	0.572678
Usp10	-0.10568	0.572491
Ints8	0.140826	0.570825
Rab24	0.120294	0.570581
Ndufaf2	-0.06901	0.570276
Matn4	0.26708	0.569519
Lancl2	0.054392	0.569358
Sgpp1	0.131313	0.569177
Gtpbp1	-0.0635	0.568935
Ogfr	0.110916	0.56862
Syt12	0.081614	0.568223
Fam59a; Garem; Garem1	-0.1177	0.568219
Chtop	0.139236	0.567568
Snx2	-0.05242	0.567298
Ankrd28	-0.05102	0.566757
Ap3s1	0.12658	0.56674
Galk1	-0.10568	0.566646
Elac2	0.254978	0.566633
Rap2b	-0.06074	0.56618
Syt6	-0.05242	0.565409
Kcna1	0.09542	0.565355
Necap1	-0.05242	0.564561
Gmppa	-0.05102	0.563205
Hif1an	-0.12433	0.563203
Farsb	-0.06074	0.562885
Psmd12	-0.05936	0.562208
Prcc	0.21927	0.562138
Txnl1	-0.05242	0.561468
Pam	-0.06212	0.561177
Map1b; Mtap1b	0.040972	0.560929
Oat	0.093879	0.56064
Mtx1	-0.07039	0.560545
Fam125b; Mvb12b	-0.10299	0.559932
Arpc2	-0.05797	0.559667
Hadha	-0.06488	0.559589
Osbp	0.040972	0.55925
Vps13c	0.040972	0.559182
Glud1	0.040972	0.559075
Rsf1	0.265345	0.558715
Dlg5	-0.13619	0.558412
Prpf40b	-0.08678	0.557956
Pip5k1c	-0.06074	0.55793
Pgam1	-0.05797	0.55786
Folh1	-0.10568	0.557341
Pitpna	-0.05797	0.557074
Eftud1; Efl1	0.080088	0.557059
Gfod1	-0.06764	0.557043
Stip1	-0.05797	0.555959
Sh3kbp1	0.100051	0.555003
Xkr4	-0.06901	0.554845
Bckdhb	0.128156	0.554525
Usp30	0.199255	0.554429
Ngly1	0.199255	0.554382
Tjp2	-0.06488	0.554377
Mrpl45	-0.07039	0.552884
Tpm4	-0.1003	0.552699
Thoc1	-0.09085	0.552033
Fbln5	-0.09221	0.551288
Tm9sf4	-0.06074	0.550422
B9d1	0.190997	0.550408
Dnm2	0.093879	0.550253
Emc8	0.098506	0.549867
Trappc4	0.081614	0.549583
Fibp	0.093879	0.549334
Ppp1r8	0.129734	0.549223
Nck1	-0.04684	0.549005
Paox	0.1976	0.548713
Adss	0.042457	0.54837
Ptgfrn	-0.11103	0.546478
Prkacb	-0.05102	0.546477
Rbm14	0.086201	0.546111
Sf3b3	0.040972	0.546105
Plcb1	0.040972	0.54601
Fam126a	0.174621	0.545841
Ap1s2	-0.11503	0.545574
Fut9	-0.09491	0.545271
Igf2r	-0.06488	0.544509
Tubgcp2	0.120294	0.544355
Tcerg1	0.087733	0.543998
Ric8b	-0.08814	0.54389
Qrich1	-0.10836	0.543876
Slc7a2	0.192645	0.543862
Btbd17	0.136062	0.543485
Dapk3	-0.08134	0.542752
Ufc1	-0.06764	0.542152
B630019K06Rik	0.248108	0.541949
Cdip1	0.145605	0.541775
Efna3	0.155213	0.540882
Man2c1	0.09234	0.540779
Surf4	-0.06901	0.540668
Hsph1	-0.05658	0.540447
Shoc2	-0.06901	0.540439
Mrpl23; Mrpl23-ps1	-0.11503	0.539802
Vps4b	-0.06074	0.53962
Ift140	0.148801	0.539174
Apba2	-0.06764	0.538788
Mboat2	0.174621	0.538363
Ermp1	-0.05936	0.538243
Gcc2	-0.09896	0.53741
Hars2	-0.06626	0.53691
Dync1li2	-0.05936	0.536793
Idi1; LOC102635781; Gm38481	0.103147	0.536356
Prkra	0.118727	0.535953
Mrpl19	-0.08542	0.535452
Tmem240	0.121863	0.535084
Zfml; Zfp638	-0.10702	0.534874
Camk1	0.072483	0.534454
Dhx38	-0.11103	0.534135
Hspa14	0.120294	0.533749
Eml1	0.080088	0.533492
Rbm4b	0.121863	0.533424
Slc6a1	0.184425	0.532908
Lrp1	0.039488	0.532037
Idh3g	0.040972	0.531768
Tmco1	-0.0895	0.53161
Anxa6	-0.0552	0.531511
Col12a1	-0.0827	0.531158
A830018L16Rik	0.195946	0.531086
Gad2	-0.0552	0.531012
Fgf13	-0.06764	0.530201
Ndufb8	-0.08134	0.530154
Irgq	0.132894	0.529917
Srsf4	0.187707	0.52984
Psd	-0.04824	0.529283
Hrh1	-0.06626	0.529273
Tbce	0.142417	0.529155
Psma7	0.039488	0.528492
Mapt	-0.0552	0.528422
Coro2b	-0.05381	0.528392
Cltc	0.039488	0.528259
Skp1a	-0.05242	0.527916
Prpf6	0.118727	0.527824
Phf14	0.147202	0.527632
Flot2	-0.0552	0.527627
Agrn	-0.06626	0.527391
Sf3b4	-0.08406	0.527355
Elmo2	0.069452	0.527169
Serpinh1	0.089267	0.526634
Eif3a	0.039488	0.526559
Etnk1	0.145605	0.526395
Cul3	0.039488	0.526293
Rfk	-0.07861	0.526242
Eif4e2	0.123434	0.525479
Ctbp2	-0.08406	0.525327
Vps52	0.064917	0.525166
Tmem120a	-0.10969	0.524145
Nt5dc3	-0.05797	0.523888
Tgtp2; Tgtp1	-0.09761	0.523325
U2af2	-0.04963	0.523216
Camk4	-0.05381	0.523214
Lama4	0.177882	0.523054
Rwdd1	-0.04684	0.522645
Snx10	0.123434	0.522362
Ctsa	-0.07861	0.52183
Snd1	0.061902	0.521413
Gnaz	-0.0552	0.521313
Lpp	-0.09896	0.521253
Commd9	0.118727	0.521025
1110004E09Rik	-0.06764	0.520848
Pycard	0.184425	0.520819
Tars	-0.0552	0.520227
Plrg1	0.254978	0.520032
Napa	-0.04684	0.519548
Rpl19; Rpl19-ps11	-0.05381	0.519359
Pdcd4	-0.07724	0.519268
Celf4	-0.0552	0.519142
Ppm1a	0.057392	0.519042
Rab3ip	0.189351	0.518945
Slc25a44	0.109359	0.518525
Pspc1	-0.04824	0.518368
Tspan15	0.117161	0.517667
Dcaf11	0.137648	0.517429
Wfs1	-0.04963	0.51727
Stam	0.054392	0.517095
Slc25a1	0.061902	0.516855
Sept9	-0.05797	0.51684
Neto2	-0.09626	0.516307
Bmpr2	0.140826	0.515228
Sept2	-0.05797	0.515106
Pex5	0.142417	0.515093
Tusc3	0.074001	0.514851
Gclm	0.109359	0.514574
Dfna5; Gsdme	-0.06212	0.514565
Uchl1	0.038006	0.514475
Vcpip1	0.038006	0.513728
Prpf8	0.038006	0.513409
Arhgef11	-0.05102	0.513319
Dr1	0.137648	0.513233
Skiv2l2	0.109359	0.512423
Myh11	0.061902	0.512312
Phpt1	-0.05242	0.512151
Shank2	-0.04824	0.512142
Thrap3	-0.04824	0.511937
Crbn	0.128156	0.511894
Pfas	0.112475	0.511872
Pdhx	-0.05658	0.511643
Thumpd3	0.181149	0.511065
Esd	-0.04684	0.510741
Luc7l3	0.118727	0.510669
Anks1b	-0.05658	0.510371
Fbxl2	0.128156	0.510233
Pgs1	0.066427	0.509648
Dynll1	-0.0552	0.509629
Eps15l1	0.038006	0.509436
Syn3	-0.04684	0.509338
Spnb3; Sptbn2	0.038006	0.509248
Rps24; LOC677113; LOC102642752	-0.05242	0.509126
Prpf38a	-0.07313	0.509076
Rep15	-0.07451	0.509073
Ergic1	-0.0635	0.508864
Sez6	-0.0635	0.508674
Hnrnpul2	0.038006	0.508247
Serinc1	0.117161	0.508185
Src	0.087733	0.50813
Ppa2	0.080088	0.507509
Hspa1a; Hspa1b	-0.05242	0.507276
S100a10	0.104697	0.507089
Stau2	-0.06488	0.506802
Cpne2	0.115597	0.506596
Tiprl	0.089267	0.506457
Parl	0.153607	0.506336
Ndufa12	-0.04963	0.506157
Smarcal1	-0.08406	0.506121
Fmnl1	0.115597	0.505624
Bcap31	-0.0552	0.505143
Flot1	-0.05381	0.504732
Qk	-0.04824	0.504396
Pdzd8	-0.06074	0.504374
Fundc1	-0.07451	0.504089
Tbrg4	-0.07998	0.503866
Gnb1	-0.05381	0.503699
Diras1	-0.04824	0.503501
Th	0.110916	0.503486
Ap3m1	-0.06488	0.503424
Coq7	-0.07451	0.50256
Glod4	-0.05381	0.502532
Tbc1d22a	0.098506	0.502365
Adam10	0.09234	0.501734
Adap1	-0.04544	0.501468
Ddx39b	0.038006	0.501387
Pvalb	0.104697	0.501295
Rps28	-0.05936	0.50128
Krt78	0.189351	0.501098
Smpd3	-0.06212	0.501018
Kif5b	0.038006	0.500823
Arhgef2	-0.05381	0.500251
Taldo1	-0.0552	0.499666
Pold2	0.249822	0.49966
Capns1	0.093879	0.498883
Agfg2	0.139236	0.498308
Wasf2	-0.07039	0.49804
Aspscr1	-0.05936	0.497902
Arpc5	-0.05936	0.497896
Ppp6c	-0.05242	0.497814
Ptprj	-0.08678	0.497011
Tnip1	-0.10434	0.496837
Ppp1r37	-0.07451	0.496124
Cartpt	-0.07998	0.495674
Rpl30; Rpl30-ps8; Gm12191	-0.0552	0.495654
Cops8	-0.07861	0.4953
Itgam	0.1976	0.495169
Taok2	-0.04124	0.494812
Ube2k	0.118727	0.494736
Pip5k1a	0.114035	0.494616
Epg5	0.106249	0.494386
Ndufb5	0.07552	0.494163
Cct8	-0.05381	0.494091
Nudt16l1	-0.05658	0.494047
Arih1	-0.04824	0.493994
Sos1	0.104697	0.492032
Rassf5	-0.09356	0.4919
Luc7l2	0.054392	0.491869
Hspa12b	-0.06074	0.491524
Gng4	-0.06212	0.490978
Ptpn5	-0.05381	0.490721
Dip2a	-0.04963	0.490656
Pggt1b	-0.09896	0.490433
Ttc39b	-0.06901	0.489915
Lman2	-0.0552	0.489443
Fsd1l	0.145605	0.488951
Depdc5	0.115597	0.488576
Abl2	0.115597	0.488562
Lsm7	0.120294	0.488282
Mpi	0.072483	0.488161
Rps13; Rps13-ps1; LOC102642137	-0.04544	0.488085
Agap3	-0.06212	0.487941
Sart1	0.115597	0.487824
Ppp3ca	0.036526	0.487349
Dhcr7	0.248108	0.487325
Slc7a1	0.152003	0.486757
Psmd3	0.036526	0.486202
Dap3	0.115597	0.485904
Igsf9b	0.096962	0.485749
Ispd	-0.08814	0.485718
1110008P14Rik	0.1976	0.485203
Psmc6	0.036526	0.485048
Spcs3	-0.10165	0.484989
Rpsa; LOC100045332; LOC100505031; LOC102642689	-0.04963	0.484669
Rabep1	0.036526	0.484577
Pdk3	0.083141	0.484534
Tmed10	-0.04544	0.484413
Ap3m2	-0.05658	0.484371
Eif6	-0.08814	0.484365
Rpl35	-0.05936	0.484072
Slc4a3	-0.06074	0.48402
Copa	0.036526	0.483652
Slc27a1	0.09542	0.483593
Fam63a; Mindy1	-0.07451	0.483407
Hbs1l	0.098506	0.483391
Ric8; Ric8a	0.137648	0.483201
Lap3	0.058894	0.482996
Tmem65	-0.04404	0.48298
Loh12cr1; Borcs5	0.174621	0.482278
Rpl29; Gm8210	-0.06901	0.481906
Hjurp; A730008H23Rik	0.164884	0.481205
Myl9	0.184425	0.481148
Adcy1	-0.06212	0.480617
Rpl23; LOC100044627; LOC100862455	-0.05658	0.480599
Ppp1r13b	0.090803	0.480321
Gigyf2	-0.05936	0.480175
Rbm39	0.08467	0.479655
Atp5f1	0.057392	0.479191
Ptrf; Cavin1	0.131313	0.478576
Pccb	0.066427	0.47821
Plxna4	0.035047	0.478141
Tk2	0.184425	0.477414
Mccc2	-0.07724	0.477398
Ubfd1	-0.04124	0.477085
Gnas	-0.04963	0.476972
Arpp21	-0.07313	0.475447
Rnf185	-0.05797	0.475418
Enah	0.063409	0.474566
Bcap29	-0.07451	0.474509
Pgm2l1	-0.05242	0.474105
Ndufa11	0.242977	0.473989
0610011F06Rik; Mettl26	-0.05797	0.473923
Abcb1a	-0.04264	0.473862
Emc10	-0.07039	0.473767
Ilf2	0.035047	0.473199
Nrxn1	0.035047	0.472882
Gpr116; Adgrf5	0.136062	0.472044
Asrgl1	0.064917	0.471772
Slc30a3	-0.05658	0.471729
Eif3j1; Eif3j2	-0.05381	0.471698
Vamp2	0.057392	0.471513
Ttc37	-0.06074	0.471305
[truncated: 3,215 more rows]

## Sheet: Fig 3B
Gene	Log2 Fold Change: MPS IIID+rhGNS/Carrier	Log10 P-Value: MPS IIID+rhGNS/Carrier
Gns	3.48	17
Tgtp2; Tgtp1	1.84	17
Ncf1	1.84	17
Gfap	1.28	17
Beta-s; Hbb-bs; Hbb-bt; Hbb-b1	1.26	17
C1qb	1.18	17
Stat1	1.1	17
Hba-a1; Hba-a2	1.05	17
S100a11	0.78	17
Vim	0.57	17
Alb	0.56	17
Wdfy1	-0.83	17
Serpinb1a	-1.25	17
Car2	-0.58	15.3525
Krt8	-1.18	15.1764
S100a6	0.96	14.8085
Irgm1	1.06	14.7505
Rac2	0.88	14.2918
Ddx3y	1.53	13.7559
Ctsz	1.13	13.1636
Lcp1	0.67	12.9351
Ddt	-0.67	12.8198
Ctsh	1.04	10.8399
Psmb8	0.92	10.2114
Inpp5d	1.03	9.87331
Abhd14b	-0.84	9.81724
Unc93b1	0.87	9.45589
Cryab	-0.41	9.38328
Tmem14c	-0.57	9.08888
Psme1	0.34	8.90256
Upp1	0.62	8.89682
Banf1	-0.48	8.57358
Synpr	-0.41	8.57316
Mbp	-0.34	7.74334
Slc32a1	-0.43	7.61967
Gm1564; Meioc	-1	7.55944
Krt10	-0.71	7.55597
Rasgrp2	-0.64	7.49351
F8a	-0.88	7.22319
Atp1b2	0.35	7.16589
Chpf	-0.86	7.14908
Plp1	-0.32	7.09626
Ctsd	0.55	7.09603
Arpc1b	0.59	6.62985
Psap	0.44	6.54839
C2cd2l	-0.35	6.50428
Psme2; Psme2b; Psme2b-ps	0.44	6.08043
S100b	-0.44	5.81537
Rab22a	-0.45	5.66456
Msn	0.26	5.63141
Prps2	-0.57	5.60787
	-0.29	5.5853
Wdr43	-0.92	5.45828
Nqo1	0.45	5.43694
Higd1a	-0.62	5.42868
Cd68	0.94	5.41536
Ptp4a1; Gm5582; LOC100044742; LOC102643131	-0.59	5.33191
Scrn3	-0.43	5.14852
Cnp	-0.27	5.12765
Col1a1	0.39	5.00262
Pde10a	-0.27	5.00093
Ahnak	0.28	4.97441
Pafah1b2	-0.47	4.9054
Col1a2	0.42	4.71571
Arf6	-0.39	4.70965
Anxa3	0.31	4.62761
Pfn2	-0.27	4.5706
Itgb2	0.65	4.52303
Cldn11	-0.37	4.47408
Rps16-ps2; Rps16	0.28	4.43534
Epdr1	-0.34	4.42429
Enpp6	-0.33	4.35231
Cnot10	-0.4	4.33831
Kbtbd7	-0.47	4.31133
Dnajb14	-0.44	4.27581
Cpne7	0.49	4.2329
Ncan	0.28	4.21124
Anxa2	0.35	4.20179
Gatm	0.54	4.19754
Fermt3	0.41	4.19271
Chmp7	-0.39	4.15425
Tmem56	-0.52	4.12546
Bok	-0.75	4.11836
Spcs2	-0.37	4.11106
Arl1	-0.27	4.09898
Pcsk1n	-0.3	4.07371
Aimp2	-0.3	4.04071
Cnnm1	-0.29	3.97483
Usp4	-0.26	3.94102
Brk1	-0.25	3.91445
Pllp	-0.65	3.8948
Actr10	-0.25	3.88965
Aif1	0.7	3.84532
	-0.37	3.79284
Lyn	0.39	3.75168
Uqcr11	-0.34	3.75056
Trf	0.33	3.73201
Pdf	-0.46	3.72754
Gosr1	-0.5	3.70983
Gpr37	-0.33	3.70922
Pycard	0.59	3.64988
Pi4k2a	-0.37	3.63336
Rps24; LOC677113; LOC102642752	0.23	3.59791
Rbm15	-0.73	3.5957
Galk1	-0.58	3.58741
Hmgb2	0.81	3.50412
Ndufa6	-0.32	3.49411
Hap1	-0.39	3.48646
Ftl1	0.37	3.48457
Sept8	-0.26	3.44973
Padi2	-0.28	3.43421
Rgs9	-0.31	3.43015
Mt1	0.42	3.40963
Mog	-0.25	3.40219
Pnpla8	-0.33	3.35914
Cttn	-0.21	3.30679
Ctbs	0.48	3.2702
Hist3h2a	0.19	3.26561
Hist2h2ab	0.36	3.24904
Tppp	-0.21	3.24799
Rpl14	-0.23	3.22233
Anxa7	-0.25	3.20784
Ina	-0.21	3.19129
S100a10	0.36	3.17787
Ahi1	-0.3	3.17768
Kifc2	-0.37	3.16223
Nefm	-0.2	3.11676
Tgm2	0.39	3.11087
Stat3	0.29	3.10969
P2ry12	-0.38	3.10185
Med4	-0.68	3.09669
Mrps25	-0.37	3.07752
Hexb	0.31	3.0688
Bdh1	-0.25	3.06116
Clic1	0.41	3.06102
Cecr6; Tmem121b	-0.43	3.03016
Ddhd2	-0.39	3.02767
Syt2	-0.33	3.0184
Nudcd2	0.77	3.01064
Tln1	0.18	2.99025
Abhd5	-0.38	2.98981
Ppp1r3g	-0.36	2.97262
Mt2	0.4	2.97024
Lgmn	0.53	2.94659
Brinp2; Fam5b	-0.64	2.93034
Fry	-0.21	2.92722
Rab6b	-0.21	2.91901
5730455P16Rik	-0.28	2.89799
Stk24	-0.2	2.89797
C1qa	0.67	2.89715
Gnpda2	-0.27	2.891
Xdh	0.39	2.88112
Serpine2	-0.21	2.87646
Anxa1	0.4	2.84922
Slc6a3	-0.23	2.83723
Slc30a1	-0.2	2.83529
Agfg2	-0.36	2.83361
Gstm1	0.28	2.82957
Clcn7	-0.4	2.82554
Ctps	-0.28	2.8201
Tnfaip8	0.39	2.77719
Apod	0.42	2.77491
Vwa5a	0.21	2.75624
Rnf123	-0.34	2.74688
Crnkl1	0.46	2.74672
COX1	-0.28	2.73226
Mif	0.38	2.73074
Lrrc7	-0.2	2.72305
Aldh1a2	0.64	2.71646
Ubqln2	-0.22	2.70613
Krt78	-0.5	2.7049
Rps11	0.24	2.70372
Xpo1	-0.19	2.69555
Anxa5	0.17	2.68879
Rbbp6	0.64	2.68432
Elovl5	0.59	2.64547
Mtmr7	-0.27	2.62306
Hp1bp3	0.2	2.62052
Mvp	0.37	2.62022
Fxc1; Timm10b	-0.39	2.61394
Kcnn2	0.52	2.61008
Arc	-0.32	2.6008
Aldh3b1	0.68	2.59769
Bcl2l1	-0.33	2.59725
Fads1	0.63	2.58366
Gnas	-0.19	2.58084
Adam23	-0.19	2.56685
Gmppa	-0.24	2.56611
Atg7	-0.26	2.55179
Calb1	-0.18	2.53926
Spry2	0.67	2.50209
Arhgdib	0.31	2.47739
Anxa4	0.41	2.47703
Gspt1	-0.19	2.46646
Dos; Cbarp	-0.25	2.44761
Tubal3	-0.36	2.44518
Cpne9	-0.23	2.44374
Acadvl	0.19	2.43577
Scarb2	0.42	2.43286
Fam105a	0.49	2.40319
Mxra7	-0.35	2.38234
Wdr54	-0.28	2.36562
Cops5	-0.19	2.36223
Pebp1	-0.18	2.36188
Clip3	-0.42	2.35794
Rev1	0.37	2.35626
Glipr2	0.46	2.34046
Rcbtb1	-0.55	2.33793
Rab6a	-0.17	2.33667
2310022B05Rik	-0.32	2.32192
Zfp422	0.61	2.29555
Rab11b	-0.17	2.29101
Cox7c; Gm12338; LOC100048613; LOC102642884	0.18	2.29065
Rnf25	-0.42	2.28898
Krt1	-0.53	2.28394
Herc1	-0.21	2.27683
Psmd3	0.15	2.27328
Ctnna1	0.18	2.25557
Chmp3	-0.21	2.24738
Vsnl1	-0.17	2.24346
Ears2	0.52	2.23886
Asphd2	-0.37	2.23612
Acsm4	0.55	2.23063
Apoo	-0.21	2.22815
Nap1l5	-0.35	2.22518
Gpx1	0.37	2.21292
Strada	-0.32	2.20715
Icmt	-0.26	2.19956
Pgrmc1	-0.2	2.1981
Sf1	-0.28	2.19752
Inppl1	0.46	2.19009
Timm50	-0.27	2.18959
Cdc73	0.29	2.18909
Map3k4	0.36	2.18761
Ablim2	-0.23	2.18596
Spag1	-0.38	2.18275
Ncald	-0.17	2.17452
Nudcd1	-0.29	2.16794
Cdc5l	-0.24	2.16575
Pacsin2	-0.17	2.15903
Tagln2	0.35	2.15425
Psmb6	0.32	2.15123
Rps6-ps4; Rps6; LOC105244208	0.16	2.14444
Itpka	-0.17	2.14144
Anln	-0.3	2.13184
Prkcd	0.18	2.12107
Ankrd34b	-0.29	2.11489
Oxct1	0.15	2.11071
Gpc6	-0.35	2.10862
Ddx58	0.45	2.10105
Tppp3	-0.17	2.07673
Srm	-0.2	2.06716
Fkbp5	0.33	2.06333
Heca	-0.49	2.05194
Oplah	0.24	2.0505
Dars2	0.37	2.04493
Wfs1	0.18	2.04346
Lgals1	0.32	2.03922
Tbc1d9b	-0.24	2.03635
Scg2	-0.22	2.0343
Plaa	0.17	2.03109
Dennd5b	-0.34	2.02575
Stx17	0.28	2.01826
Ipo7	-0.16	2.0147
Hexa	0.27	2.01001
Acot1	0.27	2.00745
Plch1	0.32	1.9976
Scgn	0.27	1.99429
Sarnp; Gm6563	-0.33	1.99333
Pde1b	-0.16	1.99195
Gsn	0.23	1.98514
Caly	0.43	1.97839
Impact	-0.2	1.97634
Ubac1	0.32	1.97381
Nln	0.18	1.97193
Decr1	0.27	1.97047
Hmgcs2	0.45	1.94998
Ece1	0.52	1.94478
Cnr1	-0.22	1.94437
Vat1l	-0.17	1.94333
Gm13826; Rpl37rt; Rpl37	-0.24	1.9415
Hdac1	0.27	1.9387
Kctd12	0.2	1.93363
Gnpda1	0.18	1.93028
Carhsp1	-0.25	1.92178
Hdac4	-0.35	1.92021
Adck1	-0.46	1.91569
Hdhd2	-0.23	1.91291
Dnaja2	-0.16	1.91147
Plin3	-0.3	1.90588
Slc25a3	0.13	1.90189
Qdpr; LOC102643271	-0.16	1.89651
Icam5	0.16	1.89118
Anp32e	0.31	1.88881
Mdh2	0.13	1.88879
Isyna1	-0.16	1.87466
Arl5a	-0.25	1.87422
2310021P13Rik; Zswim8	0.44	1.87368
Ncstn	-0.2	1.8735
Fbxo44	-0.38	1.86837
	0.3	1.86344
Cmpk2	0.22	1.8613
Kctd13	-0.39	1.85274
Pcp4	-0.29	1.85043
Hapln1	0.14	1.85028
Hcn4	-0.34	1.84986
Slc25a22	0.13	1.84197
Esyt1	0.26	1.84197
Pa2g4	0.13	1.84174
Daam1	-0.16	1.83844
Cox6b1	0.26	1.83819
Psd	-0.19	1.83633
Fam171a1	-0.46	1.83581
Nrbp1	-0.19	1.83291
Camkk2	-0.16	1.82844
Rpl18a	0.18	1.82767
Psma1	0.14	1.8274
Rpp14	0.51	1.82463
Scn2b	-0.21	1.823
Acsbg1	-0.16	1.81876
Usp31	-0.23	1.80701
Cope	0.56	1.80591
Chd3	0.25	1.805
Snrnp200	0.13	1.80453
Ccdc124	-0.33	1.80381
Rpl7a	0.14	1.80001
Tenm3	0.51	1.79948
Dagla	-0.17	1.79852
Snx16	-0.31	1.79724
Sash1	-0.33	1.78639
Ptma	0.43	1.78452
Xpot	-0.2	1.78193
Gng13	0.25	1.78146
Tbc1d15	-0.34	1.77594
Rpl37a	0.35	1.77083
Tmem167	-0.23	1.76743
Dnm2	0.22	1.76338
Ntng1	-0.21	1.76194
Ehmt1	-0.44	1.7596
Sh3gl1	-0.15	1.75583
Dtnb	-0.26	1.75486
Itgam	0.46	1.74956
Scap	0.49	1.74283
Prpf8	0.13	1.74229
Gpt2	0.41	1.73863
Slc44a1	-0.15	1.73839
Tsnax	0.21	1.73051
Mapre2	-0.15	1.72555
Eprs	0.12	1.71933
Clu	0.24	1.71794
Slc2a3	-0.25	1.71435
Nudt9	0.29	1.71313
Cbx5	-0.26	1.71251
D15Ertd621e; Fam91a1	0.38	1.71107
Idh3g	-0.15	1.70733
	-0.2	1.69802
Celf1	-0.21	1.6978
P4hb	0.12	1.69368
Kcnt1	-0.21	1.68505
Slc12a6	-0.16	1.6816
Fam73a; Miga1	-0.28	1.68076
Dhx29	-0.41	1.68033
Cog3	0.33	1.67855
Mboat2	0.35	1.67632
Hace1	-0.23	1.67154
Rmnd5a	-0.21	1.67036
Uba3	-0.15	1.66869
Fmo1	0.29	1.66603
Elavl4	0.53	1.66497
Tecpr2	-0.24	1.66168
Rps15	-0.21	1.66024
Itga1	-0.2	1.65573
Farsb	0.13	1.6477
Stam	-0.15	1.64312
Rgma	0.28	1.64005
Ctbp2	0.38	1.63926
Sumo2	0.2	1.63398
Crybb1	0.48	1.63394
Nasp	0.3	1.63266
Bola1	0.39	1.63195
Fubp1	0.23	1.63013
Nrcam	0.16	1.62444
Akap9	-0.33	1.61807
Fam196a	-0.24	1.61789
Hmgb3	0.24	1.61716
Tax1bp1	-0.21	1.61284
Ptpn12	0.23	1.6126
Crym	0.17	1.6108
Kif21a	-0.14	1.60664
Cyhr1	-0.24	1.60212
Rhebl1	-0.19	1.59996
2010107E04Rik	0.37	1.59557
Ogfr	0.24	1.59238
Slc16a7	-0.28	1.59198
Galnt1	0.28	1.59161
Coro1c	0.12	1.58728
Arvcf	-0.19	1.58353
Slc2a1	-0.17	1.58265
Sgtb	-0.2	1.579
Dpf3	-0.4	1.57596
Camk1g	-0.23	1.57414
ND1	0.17	1.57332
Ckm	0.28	1.5733
Dfna5; Gsdme	-0.22	1.56942
Cbln1	-0.24	1.569
Ddx23	-0.24	1.56564
Prkcsh	0.38	1.56035
Ipo11	-0.24	1.55435
Ptpmt1	0.28	1.55271
Vps11	0.16	1.552
Itpr3	0.34	1.55112
Nub1	0.24	1.55033
Gpc3	-0.34	1.55015
Rdh13	0.42	1.53871
Flna	0.14	1.53512
Mat2a	0.14	1.53484
Pja2	-0.41	1.53429
Slc35b1	-0.32	1.52915
Psmb2	0.19	1.52659
Eci2	0.23	1.5236
Ghitm	0.18	1.52239
Scn4b	-0.21	1.52025
Dhrs4	0.2	1.51949
Nubp1	-0.28	1.51335
Prpf19	0.19	1.5119
Sqrdl; Sqor	0.25	1.50714
Unc79	-0.34	1.50422
Lman1	0.27	1.50324
Bgn	0.28	1.50305
Xkr6	0.29	1.50089
Mms19	-0.19	1.50072
Akr1e1	0.24	1.49683
Syngr1	-0.19	1.49526
Mark1	-0.13	1.49487
Mtch1	0.17	1.49398
Pcyt1a	-0.35	1.49337
1110057K04Rik; Ldah	0.32	1.49242
Slc35b2	0.26	1.4877
Dcun1d3	0.36	1.48685
Thoc6	0.45	1.48348
Ifi35	0.45	1.47969
Hecw2	-0.13	1.47803
Dync1i2	-0.13	1.47674
Esf1	-0.31	1.47602
Memo1	-0.16	1.47523
Gtpbp8	-0.34	1.47268
Btf3	0.45	1.47021
Fxyd6	-0.22	1.46911
Canx	0.11	1.46876
Dock5	-0.26	1.46658
Osbpl1a	-0.13	1.46541
Lmtk3	-0.22	1.46326
Pgm1	0.28	1.45898
Pianp	-0.32	1.45825
Fam120b	-0.21	1.45804
Chd2	-0.25	1.45765
Uqcrc2	0.16	1.45341
Nt5dc3	0.12	1.45326
Cyp51	0.25	1.45167
Daam2	-0.16	1.4481
Sgsm1	-0.13	1.44658
Wnk1	0.22	1.44603
Setd7	0.19	1.44599
Rhoq	-0.2	1.4445
Marc2; Mosc2	0.15	1.44138
Tecpr1	-0.14	1.43781
Lancl2	-0.14	1.4377
Entpd1	0.3	1.4364
Slc6a9	-0.18	1.43492
Cnn2	0.26	1.43473
Pold2	0.48	1.43334
Npl	0.23	1.43287
Arhgap12	0.35	1.43266
Cars	-0.13	1.43169
Cab39	-0.14	1.43028
Guf1	0.26	1.42905
Ap2s1	-0.13	1.42669
Trmt6	0.26	1.42497
Necab2	-0.21	1.42451
Osbpl2	-0.2	1.42405
Mrpl47	-0.26	1.42167
Cetn2	-0.17	1.41929
Gsto1	0.18	1.41408
Rabgef1	-0.18	1.41339
Slc16a1	-0.29	1.41036
Chordc1	-0.13	1.40901
Fhl2	0.38	1.40691
Ergic2	0.4	1.40261
0610010O12Rik; Cystm1	-0.25	1.40239
Slc25a10; 0610009L18Rik	0.24	1.40229
2610018G03Rik; Stk26	-0.19	1.39873
Slc9a7	-0.21	1.39518
Timm8b	-0.21	1.38984
Ptprg	-0.25	1.38829
Npc1	0.23	1.38764
Fkbp10	0.26	1.38105
Ift122	0.34	1.37926
Fam13c	0.32	1.37629
Vasp	0.3	1.37412
Lrrk2	-0.25	1.37371
Myo1d	-0.13	1.37361
Gde1	0.26	1.37177
Rab27b	-0.17	1.36805
Usp32	-0.18	1.36791
Fam40a; Strip1	-0.13	1.36775
Col7a1	-0.26	1.36762
Gdpd5	0.22	1.36761
Dhodh	0.22	1.36177
Pgm3	0.13	1.3611
Klhdc10	0.27	1.36099
Dnajc4	0.43	1.36047
Lingo2	-0.23	1.35954
Katnb1	-0.17	1.35929
Capn2	0.18	1.35743
Pam	-0.17	1.3537
Clcn2	-0.22	1.35236
Aldh1l1	0.1	1.35201
Atg3	-0.17	1.35073
Smap2	-0.21	1.34917
Aqr	-0.25	1.34859
Coq7	0.29	1.34466
Psma6	0.12	1.34431
Gnb2	-0.15	1.34292
Arf4	0.22	1.34218
Rpl18	0.21	1.33965
Slc25a1	0.13	1.33627
Dopey1	-0.25	1.33419
Mob2	-0.2	1.33209
Pmvk	0.35	1.32975
	-0.21	1.32877
Psma4	0.1	1.32788
Gpd1	0.14	1.32512
Rpn1	0.1	1.32369
Fgf1	-0.17	1.32183
Hint3	-0.21	1.31965
Aldh3a2	-0.15	1.3181
2310035C23Rik	-0.12	1.31749
Numb	-0.21	1.31727
Prps1l3	-0.13	1.31669
Fxyd7	-0.15	1.3162
Kcnc1	-0.19	1.31378
Dennd1a	0.22	1.31332
Msh2	-0.24	1.31307
Rcn1	-0.2	1.31233
S100a13	0.18	1.31096
Slitrk1	-0.17	1.31071
Vti1a	-0.2	1.30825
Asph	0.2	1.30671
Ppp1r3f	-0.35	1.30632
Cpeb2	-0.19	1.30417
Luzp1	-0.19	1.3019
Ddx19b	0.34	1.30058
Aldoc	0.1	1.29825
1110008P14Rik	-0.35	1.29543
Slc12a9	0.34	1.29468
Rbp1	0.21	1.29235
Mapre3	-0.12	1.29069
Erh	0.16	1.29006
Slirp	0.35	1.28995
Ank1	-0.12	1.2895
Rrbp1	0.14	1.28806
Stxbp2	-0.31	1.28797
Hist1h3i; Hist1h3a; Hist1h3g; Hist1h3h	0.13	1.28727
Psat1	-0.13	1.28657
Kndc1	0.34	1.2854
Pdha1	0.1	1.28516
Comtd1	-0.2	1.2845
Ppp3r1	-0.12	1.28414
Ttc9	-0.21	1.28085
Shmt2	-0.16	1.27978
Nme2	0.1	1.27714
Agpat1	0.25	1.27471
Ilk	0.17	1.27172
Rps9	0.12	1.26963
Igsf8	-0.22	1.26959
Dpysl2	-0.12	1.26889
1700052N19Rik; Armt1	-0.16	1.26868
Ass1	0.13	1.26852
Hyou1	0.1	1.26711
Hspa12a	-0.12	1.26563
Cpe	0.1	1.26534
Pfn1	0.12	1.2637
Psmg2	-0.25	1.26098
Th	0.21	1.25871
Ide	-0.12	1.25708
Wdr35	-0.22	1.25695
Ldb2	-0.23	1.25406
Ppp2r2c	-0.19	1.25399
Flad1	-0.16	1.25222
Ptbp1	0.18	1.25162
Sfxn3	0.13	1.25114
Wdr45b; Wdr45l	-0.17	1.25043
Rab24	0.21	1.25029
Rhob	-0.12	1.24779
Gabrd	-0.18	1.24752
Uprt	-0.3	1.24611
Tatdn1	0.24	1.24599
Anapc2	-0.36	1.24235
Med14	-0.35	1.24212
Srsf11	0.18	1.2418
Trub1	0.33	1.24014
Nbas	-0.26	1.23927
Rpl38; Rpl38-ps1; Rpl38-ps2	0.29	1.23747
Myadm	-0.3	1.23592
Mrpl30	0.24	1.23333
Gpc1	-0.14	1.23278
Polr3a	-0.19	1.23205
Ubr2	0.32	1.23165
Gstp1	0.13	1.23132
Sult4a1	-0.13	1.2304
Nceh1	-0.17	1.22918
Rufy3	-0.12	1.22899
Actr1a	0.12	1.22653
Sh3bgrl3	0.17	1.22324
Aars2	0.34	1.22198
Vrk1	0.32	1.22175
Ilf3	0.1	1.2195
Map2k2	-0.16	1.21799
Ube2o	-0.12	1.21737
Uba5	-0.2	1.2164
Csnk2a2	-0.14	1.21325
Serpinh1	0.17	1.21138
Tm9sf3	0.2	1.21128
Nup160	0.23	1.21117
Hdlbp	0.1	1.21096
Tmem55b	0.2	1.20888
Cep170	-0.12	1.20796
Nars	-0.13	1.20788
Gdpd1	-0.14	1.20781
Zfp326	0.4	1.20751
Lrig1	0.28	1.20644
Myl12b	-0.13	1.20619
Sept4	-0.12	1.20528
Alg2	0.17	1.20409
Wdr61	-0.18	1.20401
Atp5o; LOC100047429; LOC102641678	0.14	1.20269
Ostc	0.24	1.20267
Pcif1	0.24	1.20264
Lamb2	0.13	1.20154
Sf3b5	0.2	1.19947
Hsph1	-0.12	1.19398
Rpl31	0.15	1.19389
Xpr1	0.3	1.19386
Cux1	0.32	1.19379
Cpne6	0.1	1.19308
Gm1661	0.24	1.19267
Dnal4; Dnalc4	0.43	1.19187
Pdia4	0.12	1.19021
A630007B06Rik; Ccdc186	-0.26	1.19013
C2cd4c	-0.19	1.18773
Vldlr	0.33	1.18438
Ethe1	0.33	1.18358
Desi1	-0.19	1.17549
Sdf2	0.33	1.17053
Atp5j	-0.34	1.16785
Ubxn6	-0.14	1.16613
Akt1	0.16	1.16596
Gap43	-0.13	1.16538
Acy3	0.24	1.16509
Rpl15	0.14	1.16456
Sqstm1	-0.32	1.16252
Bloc1s1	0.3	1.16208
Lpp	0.38	1.16196
Brd8	0.44	1.16126
Fabp7	0.24	1.16002
Wdr81	0.22	1.15732
Ddx3x	0.09	1.15671
Lonp1	0.09	1.1564
Pycr2	0.16	1.15575
Nufip2	-0.33	1.15567
Lix1l	-0.34	1.15526
Tmem245	0.29	1.15427
Nudt5	0.2	1.15399
Ptprn	-0.16	1.15319
Nol3	-0.2	1.15307
Cndp2	0.12	1.15252
Fech	0.19	1.15213
Ptgr2	0.16	1.15004
Ppia	0.09	1.14986
Vipas39	-0.12	1.1488
Iglon5	0.39	1.14806
Fam40b; Strip2	0.24	1.1476
Aldh5a1	-0.12	1.146
Mrpl28	0.24	1.14561
Me3	-0.11	1.14557
Kdsr	0.36	1.14326
Lpcat4	-0.17	1.14136
Snrpd2	0.12	1.13931
Atp1a1	-0.11	1.13867
Slitrk5	-0.17	1.13835
Brix1	0.2	1.13656
Ttc3	-0.32	1.13451
Stk11ip	0.27	1.13396
Slc12a2	-0.12	1.1307
Cct2	-0.11	1.13057
Nefl	-0.11	1.12974
Cacng2	-0.22	1.12957
Mon2	-0.11	1.12951
Nid1	-0.16	1.12759
Myo6	0.09	1.12708
Casp6	0.19	1.12563
Prnp	0.14	1.12436
Nrgn	-0.16	1.12351
Cyp2d22	0.24	1.12126
Hectd3	-0.18	1.11759
Ak1	-0.16	1.11487
Plekha2	-0.34	1.11485
Rpl27a	0.16	1.11275
Ranbp9	0.16	1.11234
Ablim1	-0.11	1.11137
Hnrnph3	-0.12	1.11113
Dbnl	-0.15	1.1105
Rpl24	0.1	1.11049
Ttyh1	-0.15	1.10706
Ube2a	0.42	1.10549
Spock2	-0.18	1.10341
Arhgef10	0.43	1.103
Thumpd3	0.31	1.10224
Nr2f1	-0.19	1.10172
Nefh	-0.11	1.10027
Slc39a6	-0.16	1.10026
Grn	0.29	1.09917
Ywhah	0.09	1.09811
Eif3c	0.12	1.09654
Ccdc134	-0.25	1.09488
Rbm5	0.25	1.09486
Nanp	-0.16	1.09464
Nup98	0.23	1.09442
Alad	-0.13	1.09436
Lgi3	-0.18	1.09209
Ubqln4	-0.21	1.09128
Ulk3	-0.2	1.0898
Abcf3	-0.14	1.08925
Gpt	-0.24	1.08865
Cobra1; Nelfb	-0.31	1.08797
Car7	0.37	1.08737
Nxt1	0.31	1.08669
Smap1	0.14	1.08523
Metap2	0.17	1.0849
Mef2d	0.41	1.08489
Pithd1	0.16	1.08402
Crot	0.23	1.08336
Pnp	0.25	1.08269
Hip1	0.2	1.0818
Mars	0.16	1.08004
Tmem63b	-0.19	1.0794
Mrps26	0.35	1.07758
Tcp11l1	-0.18	1.07727
Depdc5	-0.18	1.07675
B9d1	-0.21	1.07602
Sardh	0.28	1.07312
Psma3	-0.11	1.07281
Ppp1r10	-0.23	1.07273
Arhgef9	-0.17	1.06935
Slc7a8	0.28	1.06848
Seh1l	0.2	1.06662
Gng8	-0.18	1.06641
Gcat	-0.2	1.06472
Fxyd1	0.37	1.06449
Ctsb	0.31	1.06383
Tars2	0.22	1.06111
Trim32	-0.11	1.06076
Mpc1	0.26	1.05922
Serinc5	0.23	1.05678
Plekhb1	-0.19	1.05618
Fundc2	0.22	1.05557
	0.3	1.05508
Eef1a2	-0.11	1.05221
Sf3b4	-0.2	1.05182
Anxa6	-0.11	1.05176
Txnl1	0.15	1.05136
Serinc3	0.36	1.05117
Gramd1b	0.15	1.05049
Atp2b4	0.18	1.04899
Dock10	0.18	1.04883
Gpr158	-0.11	1.04746
Cntnap5a	-0.22	1.04713
Accn1; Asic2	-0.17	1.04682
Vcl	0.09	1.04619
Rassf5	0.36	1.04536
Cdkn2aip	0.25	1.04444
Wdr91	0.16	1.0437
Clvs2	0.25	1.04248
Stxbp5l	0.13	1.04164
Palm2	-0.14	1.04133
Sdc4	0.25	1.04106
Zwint	-0.13	1.03978
Tnpo1	-0.12	1.03674
Nav1	-0.18	1.03615
Spock1	-0.26	1.0358
Coq3	0.19	1.03573
Rhog	-0.12	1.03556
	0.36	1.03518
Acad8	0.18	1.03496
Fuk	0.31	1.03373
Eps15l1	0.09	1.03151
Fbxo6	0.25	1.03063
Abcd2	-0.18	1.03058
Diap1; Diaph1	0.18	1.02772
Adam10	0.18	1.02584
Rpl4	0.09	1.02576
Aif1l	-0.18	1.02439
Rap1b	-0.13	1.02333
Nt5c2	-0.11	1.02103
Tubg1	-0.16	1.01939
Cplx2	-0.1	1.0193
Eif2b4	0.38	1.01869
Sncb	-0.11	1.01794
Gja1	0.15	1.01485
Aldh9a1	-0.12	1.01344
	-0.25	1.01248
Lamtor1	0.18	1.01195
Pnpo	-0.29	1.01064
Mtss1l	-0.15	1.00994
Dctn5	0.15	1.00974
Nudt21	-0.12	1.00685
Pigk	0.36	1.00664
Sgcz	-0.2	1.00634
Ctsa	0.29	1.00505
Sez6l2	-0.14	1.00448
Mtx3	-0.19	1.00441
Tmed10	-0.11	1.00326
Oat	0.16	1.0014
Clic4	0.11	1.00071
Sod1	-0.12	1.00067
Lrrtm2	-0.13	0.995513
Syn2	-0.11	0.995416
Nipsnap3b	0.18	0.994669
COX2	0.15	0.994643
Cisd2	-0.14	0.993851
Kpna4	0.16	0.992436
Rpl5	0.11	0.991886
Tbcd	-0.15	0.991263
Scyl2	-0.11	0.991204
Cdh9	-0.15	0.990987
Glt1d1	-0.24	0.990581
Sar1a	0.21	0.990153
Surf4	0.18	0.989918
Eif3l	0.1	0.989916
Exog	0.15	0.98869
Srgap1	-0.17	0.987832
Pir	0.23	0.987593
Astn1	-0.1	0.987534
Pcbp3	0.1	0.987337
Prmt8	0.15	0.986532
Ngly1	0.29	0.986099
Cacnb1	-0.15	0.985406
Lama5	0.21	0.984814
Ccdc85b	0.35	0.984514
Mrpl53	0.28	0.983808
Rab5a	-0.14	0.98357
1500032L24Rik; Smdt1	0.4	0.983313
Mtch2	-0.13	0.982857
Sept6	-0.1	0.982763
Pcsk2	-0.2	0.981897
Macrod2	-0.17	0.980628
Kcna6	-0.2	0.98057
Slc7a1	-0.19	0.980343
Anapc7	-0.17	0.979984
Emc8	0.18	0.979807
Eftud1; Efl1	0.15	0.979154
Pcmt1	-0.11	0.977499
Tspyl4	-0.19	0.976835
Rab8b	-0.12	0.976742
Acsl4	0.15	0.976547
Hsbp1	-0.14	0.976081
Cyb5r3	0.17	0.976008
Usp30	0.27	0.973122
Slc25a18	0.32	0.972481
Zdhhc1	0.35	0.972195
Arl8b	-0.15	0.969704
Syt1	-0.1	0.969062
March5	-0.17	0.967689
Zranb2	-0.14	0.967249
	-0.25	0.96705
Ret	0.28	0.966558
Eno3	0.21	0.966513
Mrps7	0.29	0.966199
Taf15	-0.14	0.965831
Necap2	0.28	0.965151
Traf3	-0.17	0.964773
Sacs	-0.1	0.964523
Rapgef1	-0.14	0.964404
Parp1	-0.12	0.963236
Sh3gl2	-0.1	0.962969
Rnf41	0.29	0.962515
Pmpca	0.18	0.962007
Bloc1s2; Bloc1s2a; Bloc1s2-ps; Bloc1s2b	0.29	0.961263
Arl3	-0.12	0.959218
Rpsa; LOC100045332; LOC100505031; LOC102642689	-0.1	0.959145
Suox	0.35	0.958428
Kcnj10	0.17	0.957884
Acss1	0.21	0.957474
2610301G19Rik; Ccar2	0.11	0.95703
Dnajc7	-0.1	0.95685
Arih1	-0.12	0.95601
Hint2	0.23	0.955987
Timp2	-0.19	0.955798
Dhrs1	0.14	0.955394
Parl	0.24	0.955029
Ubqln1	-0.1	0.954563
Vmp1	0.27	0.954205
Atl1	-0.1	0.953219
Cacna2d1	0.08	0.951569
Btbd3	-0.21	0.951256
Snx18	0.28	0.949515
Pbx1	0.2	0.949375
Chat	-0.14	0.949049
Mobp	-0.18	0.948926
Cd81	0.28	0.948279
Cpt2	0.2	0.946924
Ppt1	0.24	0.94506
Gcsh	0.28	0.944908
Evl	0.21	0.944758
Eif6	0.29	0.943564
Eif5b	0.1	0.94301
Mpi	-0.11	0.94146
Gnb1	-0.1	0.941319
Rhot2	-0.11	0.939298
Nckipsd	-0.13	0.938751
Chtop	0.2	0.93848
Tmem30a	0.11	0.938434
Trappc3	-0.11	0.93599
Pck2	0.15	0.935568
Fbln5	-0.19	0.933268
Agl	0.1	0.933058
Khsrp	0.08	0.932464
Stk39	-0.1	0.932336
Rasa3	0.18	0.930909
Aldh2	0.08	0.930868
Hnrnpf	0.17	0.930364
Chchd6	-0.28	0.930038
Mcf2l	0.38	0.92859
Ndst1	-0.27	0.928503
Atrn	-0.18	0.928019
Cstf3	-0.12	0.927572
Nol4	0.28	0.927342
Bbs5	-0.18	0.926252
Timm9	-0.11	0.925799
Fam126b	-0.12	0.921324
Mbd3	0.19	0.920824
Sar1b	-0.1	0.920414
Mtmr9	-0.14	0.919807
Me1	0.14	0.919693
Bckdha	0.17	0.919585
Elp2	0.27	0.918799
Vkorc1	-0.28	0.917035
Hccs	0.17	0.913482
Ilf2	0.08	0.913294
Mfsd6	-0.16	0.912634
Glud1	0.08	0.911873
Iqgap1	0.12	0.911651
Kif21b	-0.13	0.910976
Myh9	0.08	0.910502
8030462N17Rik	-0.18	0.910229
Map2k7	-0.16	0.908359
Ppp3cc	0.29	0.908326
Crabp1	0.29	0.908071
Ptms	0.12	0.907942
Grid2	-0.21	0.907916
Coq6	0.17	0.907701
Dlst	0.12	0.907382
Ndrg2	0.09	0.906919
Csmd2	0.37	0.906621
Anp32a	0.2	0.90614
Nutf2; Gm10349; Nutf2-ps2	0.14	0.905939
Fmn2	-0.16	0.905916
Ube2j1	-0.23	0.905758
Mib2	0.37	0.904629
Rap2a	-0.11	0.90334
Ubfd1	-0.14	0.902607
Cxx1a; Rtl8a; Cxx1b; Rtl8b	-0.2	0.90201
Caml	-0.16	0.900532
Fryl	-0.16	0.899246
Psmd2	0.08	0.898318
Cuta	-0.12	0.897867
Use1	0.19	0.89779
Pxn	0.37	0.897547
Snap25	-0.1	0.897085
Nek9	0.17	0.89654
Vgf	-0.12	0.896276
Cyb5; Cyb5a	0.17	0.896207
Chmp2a	0.17	0.895802
Eif3a	0.08	0.894031
Csnk1a1	-0.1	0.893268
Prune2	-0.14	0.892501
Vps36	0.11	0.891797
Nat10	-0.27	0.89039
Uqcrh	-0.11	0.889931
Opa3	-0.16	0.889566
Prkaa1	0.14	0.887649
Enpp5	-0.15	0.887382
Ddx19a	0.11	0.886758
Cap1	0.08	0.885995
Exosc6	-0.28	0.882538
9430016H08Rik; Maip1	0.2	0.882216
Prep	0.08	0.880564
Rab8a	-0.26	0.880072
Hadhb	0.1	0.880051
Tuba8	0.1	0.878677
Spast	-0.15	0.878255
Rasa2	0.2	0.878113
Slc44a2	-0.12	0.877253
Copg2	-0.09	0.877023
Tspan2	-0.12	0.877013
Commd5	0.19	0.87669
Akt2	0.21	0.875715
Scn2a1; Scn2a	-0.1	0.875579
Armcx2	-0.22	0.875107
Hspa14	-0.15	0.872674
Uchl5	0.16	0.872544
Vamp7	0.17	0.871667
Rpl17	0.14	0.871281
ND5	0.23	0.871244
Tra2b	-0.11	0.869962
Larp6	-0.27	0.868978
Arf5	-0.1	0.867931
Usp10	-0.26	0.867917
Ap3b1	0.14	0.867474
Abca1	0.27	0.867459
Arsb	0.2	0.867183
Acvr1b	-0.11	0.866609
Dnajb5	-0.09	0.865845
C530008M17Rik	-0.12	0.863932
Ric8b	-0.16	0.863867
Car11	-0.26	0.863589
0610037L13Rik	0.16	0.863464
Eif4e2	-0.13	0.862732
Edil3	0.14	0.862386
Ndufs1	0.07	0.862202
Sdhb	0.07	0.861724
Akr1b3	0.1	0.861059
Wbp2	0.16	0.860972
Specc1l	-0.15	0.859971
	0.35	0.859509
Xrn1	0.16	0.859485
Ttc26	-0.21	0.859451
Dlg5	0.36	0.858606
Calcoco1	-0.26	0.8579
Map3k5	0.27	0.857324
Plekha1	0.26	0.856353
Otud4	-0.17	0.855616
Ndufa11	0.37	0.85539
Ptn	-0.13	0.854978
Shisa9	-0.13	0.85485
Rbmx	-0.1	0.852462
Man2c1	0.14	0.851977
Bet1	-0.18	0.851945
Rpl29; Gm8210	0.26	0.851219
Hif1an	-0.26	0.851058
Galnt2	0.16	0.85067
Slc25a35	0.2	0.850627
Arhgap17	0.26	0.850124
Fchsd2	0.2	0.850099
Ppp1r16b	-0.16	0.848547
Ttc38	0.23	0.847555
Tomm20	-0.18	0.847023
Aldh6a1	0.1	0.846252
Iars2	0.14	0.845961
Rabgap1	0.09	0.844753
Sec24c	0.08	0.844726
Gfm1	0.11	0.844356
Atat1	-0.15	0.843833
Aco1	0.09	0.842181
Tdrkh	-0.12	0.841816
Emb	-0.12	0.841431
Tmed4	0.16	0.839612
Lnpep	0.13	0.839568
Nedd4l	-0.09	0.839448
Tfrc	-0.1	0.837461
Nadk2; Nadkd1	0.14	0.837358
Foxg1	0.2	0.83692
Them4	-0.15	0.836392
Aplp1	0.29	0.835756
Pitrm1	0.14	0.835608
Upf3b	0.36	0.835268
Trappc5	0.13	0.834215
Gnb5	-0.09	0.83376
Svip	-0.27	0.832904
Gpr116; Adgrf5	0.2	0.832633
Uba2	0.07	0.831136
Twf1	0.19	0.830653
Stx16	-0.16	0.830402
Syt12	-0.11	0.82968
Dag1	-0.12	0.829379
Pomp	0.21	0.828595
Stat5b	-0.13	0.827177
Slc4a3	-0.15	0.826282
Gnai1	-0.09	0.825767
Fnta	-0.1	0.825625
Pygb	0.07	0.825375
Gng5; Gm15776; Gng5-ps; LOC100048410; LOC102641276	0.11	0.824888
Cd47	0.17	0.824821
Pdcd6	-0.1	0.823662
Lars2	0.2	0.822381
Txndc5	0.15	0.822144
Tmem55a	0.26	0.819808
Tomm40	0.2	0.819768
Dld	0.07	0.819004
Eif4a1	0.12	0.8187
Rtf1	-0.16	0.817579
Ttc5	0.31	0.817569
Tmx4	0.14	0.817067
Gls	0.07	0.81679
Rbm3	0.33	0.814286
Grm3	-0.09	0.8142
Ppp1cc; Gm5601	0.19	0.814108
Map1lc3a	-0.12	0.813988
Pnpla6	0.16	0.813865
Tle4	0.16	0.813053
Nmt1	-0.09	0.812928
Pcf11	-0.17	0.812684
Fstl5	0.32	0.81259
Slc25a16	0.19	0.812393
Atp5k	0.11	0.81222
Gas2	-0.25	0.811755
Ssr1	-0.13	0.811599
Vapb	-0.1	0.811479
Clpx	0.13	0.81093
Rab15	-0.12	0.80996
Ank	-0.16	0.809304
Cntn5	-0.16	0.80924
Letmd1	0.19	0.809201
Ahcyl2	-0.1	0.80918
Abcf2	-0.08	0.809006
Ndufa8	0.16	0.807203
Prpsap2	0.11	0.806533
Bsn	-0.09	0.806315
Ppil1	0.13	0.806304
Scn3b	-0.17	0.806212
Cst3	0.16	0.804127
Rpa1	0.16	0.80366
Csk	-0.15	0.803284
Ints5	0.3	0.802947
Tex2	0.19	0.801593
Fam171a2	-0.14	0.801576
Bcas2	0.17	0.800899
Arhgap25	0.16	0.800126
Flot1	0.07	0.799957
Por	0.09	0.799619
Adcy4	0.35	0.798993
Cotl1	0.13	0.798295
Scfd2	-0.14	0.798025
Ap1s2	-0.25	0.797751
Ints6	0.29	0.797375
Map2k4	-0.09	0.797113
Rad23a	-0.1	0.795893
Zfyve20; Rbsn	-0.13	0.794762
Zfand2b	0.25	0.794566
Rab5b	-0.09	0.793997
Arhgap26	-0.09	0.790746
Mertk	0.19	0.790687
Tnip1	-0.24	0.790406
Golt1b	-0.2	0.789225
Ostf1	0.13	0.788422
Naa10	-0.16	0.788345
Copa	0.07	0.788054
Gaa	0.25	0.787998
Slc6a11	-0.11	0.787407
Vps13c	-0.09	0.786316
Sdha	0.07	0.785133
Cnpy2	0.16	0.785115
Rps6kb1	-0.16	0.785088
Ddx52	0.25	0.784508
Bcl11b	0.22	0.784443
Acot9	-0.1	0.784414
Stxbp1	-0.09	0.782721
Ociad2	0.13	0.782532
Gng2	-0.11	0.782361
Inpp1	-0.1	0.782233
Ddx39	-0.14	0.78117
Mrps30	0.35	0.779118
Ppib	0.1	0.778472
Stk16	-0.19	0.777956
Apbb1	-0.1	0.777678
Cpne4	0.08	0.777642
Map6; Mtap6	-0.09	0.777281
Dusp15	-0.12	0.775551
Dus3l	-0.16	0.775448
Agtpbp1	0.13	0.775444
Stt3a	0.1	0.775385
Cul2	-0.09	0.774903
Hsd17b11	0.25	0.774445
D630045J12Rik	-0.12	0.774343
Ttc1	-0.16	0.774248
F13a1	0.31	0.773467
Lsm6	0.15	0.773378
Dclk1	0.07	0.772821
Gmpr2	0.13	0.772349
Rtca; Rtcd1	-0.24	0.770516
Ppp2r5c	-0.14	0.770338
Arf3	-0.09	0.768589
Dock3	0.09	0.768505
Bsg	0.22	0.76836
Lta4h	0.07	0.766918
Aldoa	0.07	0.7667
Atp6v1g2	0.13	0.765875
Adcy2	-0.14	0.765284
Scoc	-0.16	0.764191
Dcp1a	-0.16	0.763704
Actc1	-0.08	0.763486
Nrn1	-0.12	0.762248
Adss	-0.09	0.761875
Calu	0.13	0.761708
Lrfn2	-0.12	0.761108
Bcl2l13	0.19	0.76108
Ubr1	0.18	0.760828
Lama2	0.13	0.760648
Znfx1	0.15	0.760343
Plxnb1	-0.09	0.760124
Lamc1	0.13	0.759886
Pik3ca	-0.21	0.759447
Acad9	0.11	0.759292
Ppp6r2	-0.11	0.759246
Cs	0.07	0.758578
Pls3	-0.09	0.758345
Elavl1	0.13	0.757041
Lrp1b	0.17	0.756528
Prrt3	-0.14	0.756435
Ncs1	-0.08	0.756227
Ltn1	-0.2	0.755544
Pgd	0.09	0.755502
Gnb2l1; Rack1	0.07	0.755056
Atp5c1	-0.09	0.754856
Supt6; Supt6h	0.24	0.753526
Acy1	-0.16	0.753153
Tnpo2	-0.08	0.752962
D17Wsu104e; Mydgf	0.13	0.752586
Itgb8	-0.11	0.751473
Eif2b2	-0.15	0.750999
Gna13	-0.09	0.750387
Tbc1d10a	0.24	0.750049
Gbas; Nipsnap2	0.09	0.749945
Psmc1	-0.09	0.749806
Eif3f	0.07	0.749456
Ndufa2	0.21	0.748374
Susd2	-0.12	0.748318
Cacna2d3	-0.09	0.746877
Ryr3	-0.23	0.746368
Ttll7	-0.15	0.746248
Fth1	0.28	0.746185
Hrsp12; Rida	0.23	0.74571
Lancl1	-0.1	0.745653
Psmb4	0.15	0.744931
Supt16; Supt16h	0.15	0.744226
Ddx39b	-0.09	0.744079
Crtc1	-0.12	0.743547
Dcx	0.17	0.743276
Tmem47	0.13	0.742988
Scn9a	0.3	0.742046
Tpm3	-0.09	0.741785
Rad21	-0.13	0.741317
Hook2	-0.16	0.740536
Ewsr1	0.12	0.740292
Ube2r2	0.29	0.740141
C1qtnf4	0.34	0.739778
Stambp	0.29	0.739727
Gprin1	0.09	0.739174
Ptrh2	0.18	0.738663
Shank2	-0.08	0.738034
Rbm39	0.13	0.737824
Ddb1	-0.09	0.737739
Fam54b; Mtfr1l	-0.08	0.736579
	-0.1	0.736097
Dse	0.18	0.735908
Prkag2	-0.08	0.735609
Pitpnb	-0.1	0.734668
Igsf3	0.18	0.734276
Tubgcp2	-0.12	0.733013
Fus	0.09	0.732941
Sorcs3	0.18	0.732344
Tnks2	-0.23	0.730793
Rpl32; Rpl32p	0.09	0.730209
Snx14	0.18	0.729738
Flrt3	-0.16	0.729425
Acot7	0.08	0.728214
Mre11a	0.25	0.727751
Nudt11; Nudt10	0.15	0.727458
Sin3a	-0.15	0.727215
Frmpd4	0.23	0.727074
Slc27a4	-0.12	0.725225
Mtx2	0.12	0.725069
Armc8	-0.11	0.724702
Cops7b	-0.13	0.724622
Psmc2	0.06	0.724046
Dmtn; Epb4.9	-0.09	0.723941
Polr2i	0.18	0.723796
Elac2	-0.22	0.723709
Ptbp2	0.1	0.723616
	0.24	0.722813
Snx10	0.14	0.722053
Psip1	0.06	0.721955
Snrpb	-0.12	0.72188
Ppwd1	-0.13	0.721308
Cpne1	0.15	0.721055
Pde4b	-0.09	0.720922
Cdh4	0.23	0.719935
Ube2d2a	-0.14	0.719087
Snph	-0.09	0.718864
Pabpn1	0.23	0.718353
Mrp63; Mrpl57	0.24	0.718335
Dhx15	0.06	0.718176
Ncam1	-0.09	0.717838
Ddi2	-0.22	0.717833
Dync1li1	-0.09	0.717793
Rpe	0.24	0.717337
Ptplb; Hacd2	0.15	0.716489
Tbc1d22a	0.15	0.716387
Hnrnph2	0.12	0.715655
Top1	0.1	0.714862
Rab2b	-0.19	0.713944
Serac1	0.15	0.713825
Abcd3	0.12	0.713819
Mtpap	0.14	0.713594
Stk25	-0.13	0.713262
Csrp3	-0.14	0.713133
Ap3s2	-0.08	0.713095
Napepld	-0.12	0.712871
Ddc	-0.1	0.712747
Qrich1	0.29	0.712525
Srp9	0.16	0.712105
Psmc6	0.06	0.711467
Ppfia4	-0.15	0.711224
Tcp1	-0.09	0.710907
Mgst3	-0.14	0.710552
Fam120a	0.09	0.710516
AW555464; Cep170b	-0.13	0.710203
Tusc5	0.28	0.710086
Arid1a	0.12	0.710058
Agpat3	0.12	0.708333
Chmp2b	0.15	0.708182
Mapkap1	0.23	0.70817
Rpl11	0.09	0.707492
4932438A13Rik	-0.1	0.707387
Sept2	-0.08	0.70711
Zfpl1	-0.22	0.706453
Smarce1	-0.13	0.70641
Nipa1	-0.15	0.706334
Syncrip	0.07	0.706266
Idh1	0.06	0.704649
Ccbl2; Kyat3	0.14	0.704641
Cisd1	-0.1	0.704603
Tnrc6b	0.16	0.703635
Nudt3	-0.11	0.703068
Pccb	-0.07	0.702697
Dcaf6	0.2	0.702068
Mcee	-0.13	0.701505
Extl3	-0.18	0.70109
Prmt1	0.07	0.700903
	-0.12	0.700257
Spata2l	-0.12	0.699866
Stam2	-0.14	0.699584
Slc25a20	0.17	0.699579
Pdzd11	-0.23	0.699496
Ikbkb	0.15	0.699192
Rps29	0.23	0.697146
Ogt	-0.08	0.696858
Hpcal4	-0.08	0.695435
Rps26; Rps26-ps1	0.15	0.695313
Ispd	-0.18	0.695254
Rap1a	-0.09	0.695104
Lrp1	0.06	0.694812
Snx27	-0.08	0.694749
Slc30a3	0.15	0.694394
Myo1c	0.14	0.693409
Bckdk	-0.22	0.692723
Anxa11	0.12	0.69254
Lmna	0.06	0.692292
Slc1a3	0.08	0.692139
Khk	0.21	0.692034
Golga7b	-0.14	0.691638
Agpat4	-0.09	0.691309
Sun2	0.26	0.691257
Tubgcp3	-0.11	0.691152
Selrc1; Coa7	0.17	0.691143
Actl6b	0.13	0.690906
Ccdc90a; Mcur1	0.24	0.689939
Stx3	0.17	0.689928
Tnrc18	0.17	0.689549
Nap1l1	-0.08	0.687469
Mta3	0.23	0.687294
Baiap2	0.06	0.686761
Tuba4a	-0.08	0.686647
Zcchc8	-0.22	0.686642
Micu1	0.08	0.686474
Otub1	-0.08	0.686426
Plxna1	0.06	0.685869
Sv2c	-0.1	0.685283
Cul7	-0.15	0.685078
Chn1	-0.14	0.684005
Glmn	0.28	0.68261
Hnrnpc	0.1	0.682432
2310047M10Rik; Borcs6	-0.11	0.681745
Ipo9	-0.08	0.681727
Cisd3	-0.08	0.680697
Mrps34	-0.13	0.680683
Olfm1	0.08	0.68045
Xpnpep1	0.1	0.678837
Spcs3	0.28	0.678696
Aqp4	0.11	0.678537
Nr3c1	-0.12	0.678525
Sap18; Gm10094; Sap18b	0.15	0.678453
Cpox	0.17	0.678355
Cartpt	-0.14	0.678234
Dcc	-0.12	0.678122
Hspa2	0.08	0.678049
Rgs20	-0.1	0.677879
5033414D02Rik; Plgrkt	-0.22	0.677875
Epb4.1l3; Epb41l3	-0.08	0.677756
Gmpr	0.13	0.677507
Bccip	0.17	0.677047
Cadps	-0.08	0.677007
Maoa	0.06	0.676676
Crip1	0.19	0.675714
Rps4x	0.06	0.675607
Ddx5	0.06	0.675139
Poglut1	0.32	0.674147
1700084C01Rik; Ccdc190	-0.12	0.673937
Uqcrq	0.23	0.673526
Yme1l1	-0.11	0.672558
Macrod1	0.25	0.671645
Txndc12	0.23	0.670856
Tsfm	0.22	0.670017
Trappc11	-0.12	0.66699
Pes1	0.28	0.665862
Rprd2	-0.13	0.665325
Fbxo41	-0.08	0.664691
Crmp1	-0.08	0.664228
Ndufb5	0.12	0.663798
Appl2	0.16	0.663392
Pitpnc1	-0.07	0.663312
Mrps22	0.18	0.662684
Dpf2	-0.16	0.661811
Atp6v1d	0.07	0.661683
Cdh2	0.1	0.661085
Acvr2a	0.26	0.660542
Prpf40a	0.11	0.660396
Pdk2	0.1	0.658253
Atg12	-0.12	0.658232
Ptpre	-0.11	0.658101
Ube2b	0.28	0.65729
Usmg5; LOC100504912; LOC102642507	0.31	0.656874
Cltc	-0.08	0.656569
Tomm6	-0.11	0.65641
Sipa1l1	0.08	0.656117
Ipo4	-0.13	0.656063
Asna1	-0.08	0.655049
Ngef	-0.08	0.654674
Sntb1	0.14	0.654588
Polr2a	0.14	0.652545
Shroom2	-0.07	0.652428
Impdh2	0.1	0.652323
Phldb1	-0.2	0.652289
Nenf	0.17	0.652249
Sacm1l	0.08	0.652241
BC005764; Lppr3; Plppr3	-0.2	0.652128
Flii	-0.07	0.652065
Slmo1; Prelid3a	0.31	0.65106
Spg20	-0.12	0.650409
Arhgap23	-0.08	0.650021
Camsap1	-0.08	0.649934
Trio	-0.08	0.649905
Pacsin1	-0.08	0.64966
Syn1	-0.08	0.649592
Samm50	0.06	0.648636
Prdx2	0.08	0.648004
Acox1	0.2	0.647865
Inf2	-0.08	0.647612
Camk2b	0.06	0.647446
Mrpl41	0.17	0.647277
Gatsl2	0.11	0.647183
Fkbp1a	-0.1	0.647101
Rdh14	-0.09	0.646994
Mad2l1	0.25	0.646965
Mon1a	-0.11	0.646451
Dgkq	-0.17	0.646187
Bmpr1a	-0.13	0.646174
Aars	0.06	0.645759
Eif2s3x	0.12	0.645712
Hnrnpul2	0.06	0.64466
Tacr1	0.3	0.644272
Cntfr	-0.09	0.643972
Fh1	0.06	0.643739
Mrps5	0.22	0.642731
Nploc4	0.14	0.64207
Prosc; Plpbp	0.16	0.642033
Pik3r1	-0.21	0.641983
Agap2; LOC105242480	0.07	0.641762
Fasn	0.06	0.641273
Rnf141	-0.11	0.641114
Scg3	0.17	0.641076
Rps2; Rps2-ps13	0.06	0.639627
Ankfy1	0.12	0.639262
Chid1	0.12	0.638665
Heatr5b	-0.08	0.638046
Lyst	0.16	0.637701
Arhgap1	0.07	0.637478
Foxk1	0.2	0.636374
1300001I01Rik; Cluh	0.11	0.636074
Psmd8	-0.09	0.635794
Stmn3	-0.11	0.635705
Nudt4	-0.2	0.635349
Rpl3	0.06	0.634937
Actn2	0.06	0.634445
Tns3	0.17	0.634112
Sgip1	-0.08	0.633835
Hapln4	0.22	0.631565
Crat	-0.08	0.631517
Tecr	0.11	0.631467
Asrgl1	0.1	0.631393
Pgls	0.14	0.631098
Ap1g1	-0.08	0.630956
Pvrl3; Nectin3	-0.12	0.630908
Akap7	-0.08	0.630556
Ap2m1	0.06	0.629981
Nek6	0.21	0.629836
Arhgef4	0.22	0.629145
Acsf2	0.16	0.628992
Gpm6a	-0.08	0.628983
Fibp	-0.09	0.628969
Kcnj3	-0.1	0.62896
Dcakd	-0.17	0.628454
Ankrd13d	-0.1	0.628447
Nono	0.08	0.628275
Stx1a	-0.08	0.628039
B3galtl; B3glct	-0.13	0.62754
Slfn5	-0.13	0.627459
Fam82b; Rmdn1	0.16	0.626722
Clcn3	-0.09	0.626709
Psmd7	0.08	0.626
Sf3b2	0.09	0.625747
Map4; Mtap4	0.09	0.624822
Src	0.11	0.624704
Acly	-0.08	0.624503
Acat2	-0.09	0.624392
H2afy2	0.09	0.623887
Coro1a	0.06	0.623761
Kcnc2	-0.2	0.623384
Cdh10	0.11	0.623044
Pdlim4	0.26	0.622659
S1pr1	-0.09	0.622409
Setd3	0.14	0.622308
Usp47	-0.08	0.622298
Tceal6	-0.09	0.621748
Gpr89	-0.1	0.621383
Syt3	-0.09	0.620443
Celf2	-0.08	0.620253
Btaf1	-0.17	0.6197
Hpca	-0.08	0.618819
Usp39	0.14	0.618739
Tcerg1	0.11	0.618437
Lhfpl3	-0.12	0.618016
Cog5	0.22	0.617502
Grm2	-0.07	0.617289
Rsf1	-0.21	0.617285
Hnrnpab	-0.08	0.617111
Med23	-0.1	0.616999
Gfpt1	0.12	0.616782
Trappc12	-0.1	0.615929
Fat3	-0.12	0.615735
Ctnnbl1	0.11	0.615103
Gm2a	0.16	0.615007
Gabra5	0.18	0.612937
Gyg	0.11	0.612406
Dcps	0.13	0.612348
2410015M20Rik	-0.1	0.61231
Rit1	0.21	0.611786
Clpp	0.11	0.611457
Strap	0.08	0.611114
Scn1a	-0.1	0.610502
Spnb2; Sptbn1	-0.08	0.609468
Ndrg1	-0.12	0.609448
Ankhd1	0.21	0.608553
Carm1	0.13	0.608121
Phpt1	-0.07	0.607182
Cnnm3	0.16	0.607027
Myh14	-0.09	0.606442
Hsd17b4	0.11	0.606439
Acp6	0.21	0.606138
3110003A17Rik; Abracl	0.11	0.605504
Fam120c	0.14	0.603685
Tmem106b	0.19	0.603616
Hecw1	0.14	0.603381
4933403F05Rik; Fam210a	0.15	0.603116
Ankib1	-0.2	0.603013
Nop58	0.11	0.602924
	-0.12	0.602145
Paox	0.21	0.601333
4833439L19Rik	-0.11	0.601124
Gjc3	-0.09	0.600816
Cntnap4	-0.09	0.600666
Clta	-0.08	0.599312
Aco2	0.06	0.598417
Camsap3	-0.08	0.598227
Mrps6	-0.19	0.598108
Cdc37	-0.07	0.597879
Vps26a	0.11	0.597681
Ctps2; S100g	0.13	0.597673
Msi1	-0.1	0.597612
Sepsecs	-0.09	0.597469
Mgea5	0.06	0.597221
Rapgef3	0.17	0.596864
Pvalb	-0.09	0.596757
Eml1	-0.08	0.596386
Atp11b	-0.2	0.596365
Env	0.21	0.596147
Gps2	0.15	0.595199
Cspg4	-0.16	0.594909
Sec23ip	0.15	0.593868
Snrpg	0.1	0.593181
Ccdc9	0.24	0.593059
Ttc37	0.13	0.592463
Creld1	-0.09	0.592439
Pigs	-0.11	0.592208
Dlgap4	0.06	0.59193
Jagn1	-0.1	0.591173
Prcc	0.25	0.591012
Acot13	-0.11	0.590431
Timm13	-0.09	0.590402
Dctn1	-0.08	0.58942
Gtf2f1	0.17	0.589256
2610029G23Rik; Pbdc1	-0.1	0.589197
Dhx36	0.16	0.588693
Nomo1	0.11	0.588077
Cmbl	-0.09	0.587615
Tm9sf2	0.08	0.587099
Bcl2l2	-0.09	0.586634
Stxbp6	-0.1	0.586201
Atpif1	-0.09	0.58606
Cfl1	0.07	0.585982
Pip5k1a	0.15	0.585752
Atxn2l	-0.07	0.585713
Prmt5	0.09	0.585231
Opcml	-0.09	0.583372
Gopc	-0.11	0.583277
Slc35e1	-0.16	0.583237
Spryd4	0.13	0.582629
Dynlrb1	-0.07	0.582475
Magi3	-0.09	0.582323
Sik3	0.07	0.582155
Pex11b	-0.13	0.581713
Idh3a	0.05	0.581523
Golga2	0.19	0.581333
Gars	0.08	0.581147
Zfml; Zfp638	0.21	0.580465
Plcl1	-0.08	0.580181
Ica1	-0.09	0.580023
Ugdh	0.29	0.57943
Pcnp	-0.1	0.579132
Akr1a1	0.05	0.57908
Abi1	-0.07	0.578553
Slc4a8	0.08	0.577668
Hnrnpdl; Hnrnpdl1; Hnrpdl	-0.07	0.577211
Amotl1	-0.12	0.576945
Larp4b	0.15	0.57684
Stx7	0.09	0.576722
Slc7a11	0.21	0.575591
Gbe1	0.15	0.575433
Psmc5	0.05	0.574572
Rnf126	0.27	0.574398
Scamp1	0.08	0.57436
Epha7	0.29	0.57408
Cdc123	0.15	0.573601
Rab3gap2	-0.07	0.573456
Dnajb4	-0.07	0.573381
Ensa	-0.08	0.573255
Mpp3	-0.07	0.573164
Hist4h4; Hist1h4a; Hist1h4k; Hist1h4c; Hist1h4i; Hist1h4n; Hist1h4h; Hist1h4f; Hist1h4j; Hist1h4b; Hist1h4m; Hist1h4d; Hist2h4; LOC100862646; LOC102641229	0.05	0.573114
Dym	0.13	0.572589
Faf2	-0.09	0.572255
Slc25a14	-0.1	0.571408
Hspa1a; Hspa1b	0.08	0.571235
Casd1	0.2	0.571079
Strn3	0.1	0.571048
Bag4	-0.08	0.570896
Psmb1	0.09	0.570472
Tiam1	0.16	0.570223
Nt5c3	0.1	0.569198
Farp1	0.07	0.568997
Stip1	-0.07	0.567919
Tbc1d10b	-0.08	0.56744
Ube4a	-0.09	0.567339
Mpdz	0.15	0.567256
Camk1	-0.07	0.566709
Mrpl45	0.15	0.566626
Trim9	0.1	0.566598
Rab21	-0.07	0.566525
Ahcyl1	-0.07	0.566143
Zmpste24	0.1	0.566126
Cnot4	-0.18	0.565292
Itch	0.21	0.565086
Sub1	0.18	0.564581
Uqcrfs1	-0.09	0.564554
Wwp2	-0.1	0.564493
Clcn4-2; Clcn4	-0.08	0.564155
Sept3	-0.07	0.563292
Ccs	0.16	0.563211
Ube2v1	-0.07	0.563006
Mtfp1	-0.1	0.562817
Pdpk1	-0.07	0.56264
Usp8	-0.09	0.561842
Ctnnbip1	-0.18	0.561559
Lactb	-0.07	0.56113
Pld3	-0.11	0.559913
Ankrd13a	-0.18	0.559573
Cdk13	0.29	0.559525
Mrpl12	0.13	0.559455
Rpl22; LOC100047372; LOC100504863; LOC102642602	0.1	0.559077
Smpd1	0.15	0.557647
Ppid	-0.07	0.557552
Cog2	-0.16	0.556429
Hspg2	-0.09	0.556422
Uck1	-0.11	0.555022
Fntb	0.1	0.555002
Nampt	0.1	0.554771
Gata3	0.25	0.554769
Mob4	-0.06	0.554617
Acbd7	0.24	0.554504
Slc24a2	-0.1	0.554357
Slc7a2	-0.13	0.554325
Sra1	-0.1	0.554132
Ufl1	-0.1	0.553522
Ccar1	0.13	0.552932
Lmo7	0.15	0.55256
Bcan	-0.08	0.55193
Hspa8	-0.07	0.551885
Asphd1	0.21	0.551496
Csrp1	-0.07	0.551413
Cuedc2	-0.11	0.551277
Sos1	-0.09	0.550788
Pcbd1	-0.18	0.550518
Hnrnpl	0.07	0.550442
	-0.06	0.550273
Smchd1	0.2	0.549929
Vamp4	0.13	0.549576
Vac14	-0.06	0.549489
Dhrs7	-0.07	0.549221
Rae1	0.13	0.549205
Cygb	-0.09	0.548897
Hspa4l	0.06	0.548894
Trpv2	0.13	0.547954
D3Bwg0562e; Lppr4; Plppr4	-0.09	0.547887
Jph4	-0.11	0.547508
Thumpd1	0.1	0.547042
Adssl1	-0.08	0.546973
Btbd1	-0.18	0.54697
Nek7	0.15	0.545985
Gemin5	-0.1	0.545827
Wipf2	-0.11	0.545184
Tdrd7	0.2	0.544817
Tbk1	0.15	0.543275
Wnk2	0.1	0.542706
Tpp1	0.2	0.542502
Pde4d	-0.09	0.542459
Phc2	0.15	0.54236
Comt	-0.08	0.541924
Baz1b	0.12	0.541859
Vcam1	0.2	0.541646
Ufm1	-0.09	0.541273
Vma21	0.21	0.541229
Vamp2	-0.06	0.540659
Upf1	0.08	0.540365
Ablim3	0.26	0.540354
Arhgef10l	0.22	0.540024
Lin7a	-0.07	0.539777
Luc7l3	0.15	0.538961
Nudt2	-0.07	0.53877
Slc24a4	0.23	0.53817
Myo1b	-0.07	0.538109
Ndufb3	0.12	0.537868
Rprd1a	-0.09	0.537078
Rpl6	0.07	0.536778
Arap2	0.2	0.536671
Iqgap2	0.15	0.536565
Ppa2	0.1	0.536501
Otud7b	-0.09	0.536399
Maea	-0.09	0.536151
Trim33	0.2	0.536004
BC005624	0.19	0.535936
Ezr	0.1	0.535615
Katnal1	0.07	0.535578
Exoc4	-0.07	0.535462
Ndufv1	0.05	0.535204
Plcb4	-0.07	0.534387
Erbb4	0.1	0.533987
Atp6v1c1	0.05	0.533867
Matn4	-0.18	0.533776
Slc20a2	0.18	0.533554
Psmd5	-0.09	0.53343
Xrn2	0.12	0.532745
Lace1; Afg1l	0.27	0.532716
Hist1h1d	0.05	0.532645
Paqr4	0.2	0.531867
Cdk7	0.2	0.531676
Rragc	-0.07	0.531237
Ndufv2	0.05	0.53114
Edc3	-0.17	0.53103
Sh3gl3	-0.08	0.530694
Coro1b	0.08	0.530478
Ash2l	-0.1	0.529742
Plek	0.27	0.529505
Pspc1	-0.06	0.529308
Smarca4	0.1	0.529209
Epha5	-0.11	0.529172
Usp7	0.05	0.52907
Spnb4; Sptbn4	-0.06	0.529033
Gsg1l	-0.1	0.528736
Ttc19	0.12	0.528107
Lysmd2	-0.08	0.527937
Lsamp	-0.07	0.527293
Ddx6	-0.06	0.52667
Myl6b	0.12	0.525058
Hdac2	0.09	0.52492
Acadm	0.12	0.524489
Skiv2l2	0.12	0.524461
Lrrc20	-0.1	0.524251
Rps3	0.05	0.524099
Nexn	-0.18	0.523786
Scn8a	-0.1	0.523768
Hibadh	0.12	0.523606
Folh1	-0.17	0.52348
Porcn	0.12	0.522754
Ndufs3	0.07	0.52171
Kcnq3	-0.11	0.521543
Fbxo22	0.1	0.521048
Plxdc2	0.23	0.520853
Pitpnm2	0.07	0.520771
Syt5	0.14	0.520622
Abcb8	-0.09	0.520591
Psmb5	0.1	0.520484
Rbx1	0.19	0.520439
Smn1	0.19	0.520419
Arpc3	-0.06	0.520363
Sptlc1	0.19	0.520343
Cplx3	0.13	0.519441
Psen1	0.25	0.519071
Guk1	0.19	0.518521
2900011O08Rik	-0.09	0.518474
Ccdc43	-0.1	0.518325
Lamtor2	0.1	0.517907
H2afv	0.1	0.517751
Wwox	0.14	0.51758
Slc25a42	0.18	0.517535
Paip2b	-0.18	0.517493
Cxadr	0.19	0.517268
Limk2	0.2	0.516874
D19Bwg1357e; Pum3	-0.17	0.516439
Sec24a	-0.1	0.516367
Dtd1	-0.08	0.516269
Cnot7	-0.08	0.516071
Rap2b	-0.07	0.515653
Vps39	0.09	0.515509
Omp	0.1	0.515267
Hsdl2	0.13	0.514978
Tsn	0.14	0.514922
Fam175b; Abraxas2	-0.07	0.514396
Srsf5	0.1	0.514372
Gucy1a2	0.09	0.514257
Sumo1	-0.15	0.513647
Smek1; Ppp4r3a	0.17	0.513533
Ralb	-0.09	0.512468
Tdrd3	-0.14	0.512046
Iars	0.07	0.511688
Slc27a1	-0.08	0.511179
Adap1	-0.07	0.511161
Lgi2	-0.09	0.510542
Atpaf1	0.15	0.510297
Khdrbs3	-0.09	0.5101
Arfgef1	-0.07	0.50995
Rab7	0.05	0.508992
Crbn	0.14	0.506937
Slc4a4	-0.07	0.506792
Ift27	0.19	0.506642
Dusp3	-0.08	0.506398
Cyfip1	0.06	0.506391
Tnr	0.05	0.505945
Cfl2	0.05	0.505484
Tspan9	-0.17	0.505423
Sez6	-0.09	0.50531
Zfr	0.1	0.50518
Aida	0.19	0.504755
S100a5	-0.08	0.504641
Srsf7	0.12	0.504524
CYTB	0.18	0.503851
Pdk3	0.09	0.503844
Fcho2	0.13	0.503749
Hnrnpk	0.05	0.503708
Hdac11	-0.07	0.502809
Impdh1	0.14	0.501621
Ybx1	0.17	0.501502
Pla2g15	0.11	0.501401
Ndufb11	-0.1	0.501029
Atp8a2	-0.06	0.500891
Srsf2	0.16	0.500884
Nop16	-0.14	0.500651
Col4a2	0.15	0.50038
Col12a1	-0.1	0.50034
Mbnl1	0.12	0.50019
Wdr41	-0.08	0.49974
Pkig	0.19	0.499392
Mpp1	-0.07	0.499285
Zfyve9	0.19	0.499237
Slc25a25	-0.06	0.498402
Fnbp1l	-0.09	0.497952
Sf3b1	0.06	0.496464
Cdv3	-0.06	0.496438
Itgb1	0.12	0.496376
Phax	0.11	0.495832
Shisa6	-0.16	0.495352
Unc13a	-0.07	0.495277
Rpl27; LOC108167922	0.08	0.495237
Ints7	0.2	0.495166
Pgpep1	0.13	0.494926
Ccdc177	-0.08	0.494828
Ola1	-0.07	0.494218
Cdk5	-0.06	0.493975
Ppp6r1	-0.09	0.493172
Kcnj11	-0.16	0.493093
Akr1b10	0.1	0.49308
Cse1l	-0.07	0.492807
1300018I17Rik; Vps9d1	-0.08	0.492554
Tollip	0.12	0.491965
Ppil3	0.14	0.491618
Ubac2	-0.08	0.491602
Esyt2	-0.09	0.491568
Nmral1	-0.09	0.491267
Ano10	0.19	0.49109
Zc3h18	-0.15	0.490969
Jakmip2	-0.08	0.489791
Rpl12	0.1	0.489768
Wasl	0.08	0.489761
Gid8	-0.07	0.489729
Tbc1d24	0.07	0.489706
Ptpn9	-0.07	0.489291
Ncdn	-0.07	0.489278
Dhps	0.19	0.488478
Parva	0.12	0.488262
Rps10	-0.07	0.487448
Olfm3	-0.09	0.487414
Gnal	0.05	0.487309
St3gal5	-0.11	0.487261
Gtdc2; Pomgnt2	-0.1	0.487102
Tmed5	0.12	0.486848
2610301B20Rik	-0.14	0.486789
Asap2	-0.08	0.486495
Ctnnd2	0.05	0.486428
Abca3	-0.16	0.486315
Fdps	-0.07	0.486179
Psma7	0.05	0.486031
Hmbs	0.17	0.485869
Oprd1	-0.11	0.485833
Cfdp1	-0.14	0.485712
Stx6	0.17	0.485414
Adcy9	0.1	0.485399
AI597468; Tmem263	0.09	0.485365
Sec63	-0.07	0.485001
Gfra1	-0.14	0.484822
Tusc3	0.1	0.484793
Fam114a2	0.09	0.484621
Cldn5	0.19	0.48415
Nptn	-0.07	0.48414
Scyl1	-0.08	0.484065
Kif5b	0.05	0.482965
Prkab1	-0.09	0.482856
Btbd17	-0.09	0.482245
Pi4ka	-0.07	0.481628
Coq9	0.12	0.481332
Adc; Azin2	0.19	0.481027
Dynll1	0.06	0.480938
Clcc1	0.14	0.480839
Slc1a2	-0.07	0.480725
Hnrnpa2b1	0.05	0.480047
Gpx3	-0.11	0.479707
Ildr2	0.14	0.478733
Gltp	-0.07	0.478273
Rps23	0.08	0.477718
Elmo1	0.06	0.477699
Syap1	-0.07	0.477126
Rab23	-0.08	0.476992
Gmppb	-0.09	0.476528
Uqcr10	0.18	0.476526
Tgfbrap1	-0.08	0.476361
Hmg20a	-0.13	0.476261
Gcc2	-0.13	0.475296
Rnpep	0.09	0.474704
Alg1	0.18	0.474544
Arhgap32	-0.07	0.474503
Cyfip2	0.04	0.474353
Sec62	0.11	0.474097
Adcy5	-0.06	0.474081
Mta1	0.11	0.473888
Slc6a4	-0.13	0.473206
Prpf6	0.13	0.473024
Dnaja4	-0.07	0.4728
Birc3	0.18	0.472701
Cd2bp2	0.19	0.472031
Arhgef17	0.18	0.471919
Hnrnpll; Hnrpll	0.1	0.471194
Dpp6	0.05	0.471121
[truncated: 3,215 more rows]

## Sheet: Fig 3C
Gene	Log2 Fold Change: MPS IIID/MPS IIID+rhGNS	Log10 P-Value: MPS IIID/MPS IIID+rhGNS
Krt8	1.80088	17
Cd68	1.70369	17
Wdfy1	0.828793	17
Car2	0.78339	17
Arf6	0.708396	17
S100b	0.694321	17
Banf1	0.664288	17
Alb	-1.02998	17
Stat1	-1.04264	17
Hba-a1; Hba-a2	-1.09761	17
Beta-s; Hbb-bs; Hbb-bt; Hbb-b1	-1.19346	17
Epdr1	-1.65076	17
Tgtp2; Tgtp1	-1.93546	17
Gns	-6.64386	17
Serpine2	0.592919	15.6536
Gfap	-0.45418	14.0201
Abhd14b	0.957356	13.6804
Chmp7	0.778432	13.1566
Chpf	1.25498	13.1107
Prps2	0.932361	12.8697
Irgm1	-0.93357	12.4457
Ddt	0.630394	11.4429
Krt10	0.831358	10.7271
S100a11	-0.52807	10.6418
Vim	-0.38736	10.3887
Cnnm1	0.512514	10.3329
Serpinb1a	0.841663	10.2549
Atg7	0.522841	10.1665
Hexa	0.610433	10.0701
Scarb2	0.795859	10.0592
	0.72977	9.82984
Env	-0.98841	9.76835
Rgs9	0.529073	9.74967
Rac2	-0.70576	9.24939
Rhoq	0.773491	9.19651
Aimp2	0.471929	9.16371
Lgmn	0.831358	9.05038
Rab22a	0.641604	9.02989
Uap1l1	0.560643	8.83951
Nudt2	0.430509	8.73333
Ptp4a1; Gm5582; LOC100044742; LOC102643131	0.800877	8.71842
Cdc5l	0.541618	8.6965
Prrc1	0.634867	8.50253
Psmb8	-0.73725	8.45385
Spag1	0.913216	8.27555
Ncald	0.336428	8.18071
Scrn3	0.608232	8.16609
Higd1a	0.865122	8.08649
Ctsz	0.691989	8.02059
Tmem167	0.664288	8.01925
Bcl2l1	0.664288	7.96303
C2cd2l	0.446148	7.88106
Scoc	0.720232	7.68993
Clcn7	0.694321	7.56498
Sarnp; Gm6563	0.698998	7.54816
Xpo1	0.316528	7.30733
Krt1	1.05589	7.29861
Lmtk3	0.678072	7.24428
Tppp	0.325539	7.07821
Arl1	0.411195	6.94891
Rps10	0.302226	6.71215
Npy	-0.75104	6.63258
Bok	0.997117	6.62403
Upp1	-0.53406	6.42335
Trf	-0.40708	6.34276
Kcnj3	0.465938	6.28671
Rasgrp2	0.608232	6.1878
Cops5	0.336428	6.18658
Pnpla8	0.53952	6.1557
F8a	0.833927	6.08161
Impact	0.394032	5.91433
Psme2; Psme2b; Psme2b-ps	-0.39506	5.87289
Tmem14c	0.490051	5.85006
S100a6	-0.55189	5.83423
Ubqln2	0.347399	5.73036
Hebp1	0.673463	5.53078
Gnpda2	0.375197	5.50093
Snx16	0.603841	5.39654
Hist3h2a	-0.27143	5.36771
Ddx39	0.53952	5.34576
Ncf1	-0.93055	5.29188
Pi4k2a	0.526992	5.24683
Actr10	0.347399	5.22175
Mrps25	0.531156	5.11679
Rab6b	0.336428	5.11446
Acsbg1	0.360305	5.09111
Psap	0.341903	4.90132
Fbxo44	0.732165	4.80086
Pebp1	0.316528	4.77608
Kbtbd7	0.526992	4.7448
Col1a1	-0.35163	4.68393
Mtss1l	0.486004	4.54452
Hexb	0.334607	4.53974
Nid1	0.440263	4.52829
Vsnl1	0.239566	4.49315
Tbc1d9b	0.456009	4.4785
Fryl	0.479955	4.46168
Hpcal4	0.298673	4.4516
Adam23	0.327348	4.43025
Ipo11	0.471929	4.394
Cnot10	0.426625	4.38795
Fam120b	0.488026	4.35425
Dnajb14	0.504305	4.31847
Lactb	0.274041	4.30121
Parp1	0.323733	4.27762
Agfg2	0.500218	4.25599
Ppp2r2c	0.45799	4.24022
Apoo	0.304006	4.23704
Krt78	0.687335	4.23362
Cpne9	0.321928	4.19764
Rab6a	0.231075	4.19334
Anxa7	0.291592	4.11821
Gnb2	0.314733	4.11459
Map7; Mtap7	0.332789	4.05209
Nefm	0.226004	4.04129
Ppp1cb	0.224317	3.9867
Rragc	0.307573	3.98643
Hist1h1d	-0.22897	3.98187
Ociad2	-0.31615	3.97478
Arl8b	0.444184	3.93627
Ddx3y	-0.64339	3.88529
Hmgb2	-0.78743	3.88115
Pdf	0.50226	3.85412
Lamp1	0.53952	3.80895
Ctps	0.309359	3.7848
Tecpr1	0.300448	3.77371
Rps11	-0.30334	3.69656
Ppp1r3g	0.426625	3.68459
Brk1	0.251539	3.68044
Atp5o; LOC100047429; LOC102641678	-0.301	3.6527
Arpc1b	-0.42116	3.64902
Cryab	0.275786	3.62418
Timm50	0.41889	3.61296
Csnk1a1	0.249822	3.5932
Rnf123	0.45799	3.56206
Tgm2	-0.41684	3.54165
Ipo7	0.209228	3.54038
Slc35b1	0.608232	3.53532
Nap1l1	0.227692	3.52051
Rps24; LOC677113; LOC102642752	-0.28333	3.50223
Sec24a	0.434403	3.4917
Ablim2	0.302226	3.48862
Mms19	0.314733	3.42966
Usp4	0.275786	3.42149
Cyhr1	0.448115	3.41081
Aqr	0.486004	3.40098
Gm13826; Rpl37rt; Rpl37	-0.42331	3.39906
Unc79	0.590745	3.39681
Ptpre	0.375197	3.38287
Kcmf1	0.444184	3.3542
Pde10a	0.199255	3.34821
Kcnn2	-0.55287	3.3433
Map2; Mtap2	0.202572	3.34284
Pla2g15	-0.32654	3.30261
Fads1	-0.62854	3.29429
ND5	-0.42438	3.25603
Mtch1	-0.27501	3.25558
Ndufa6	0.298673	3.25208
Slc32a1	0.272297	3.20778
Mtmr7	0.302226	3.20682
Mtmr6	0.430509	3.19078
Kifc2	0.42082	3.18501
Isyna1	0.26708	3.16826
Pcyt1a	0.562772	3.14106
Nudt9	-0.39616	3.13009
Ppt1	-0.43189	3.12022
Tra2b	0.281036	3.05144
Bdh1	0.253257	3.03059
Ehmt1	0.701342	3.02296
Slc25a22	-0.19535	3.01066
Lingo2	0.432455	2.97555
Osbpl2	0.367732	2.9639
Lcp1	-0.27023	2.95671
Ube2o	0.187707	2.93419
Vps39	0.246395	2.92366
Pdha1	-0.19156	2.9197
Fah	0.724993	2.91803
Fxc1; Timm10b	0.496142	2.9151
Tom1l2	0.244685	2.91391
Flad1	0.277534	2.90653
Alad	0.249822	2.90592
Itpka	0.226004	2.89466
Grn	0.428566	2.88502
Rps6kb1	0.456009	2.88341
Tmem106b	-0.38405	2.87715
Ctbp2	-0.46467	2.87441
Plbd2	-0.3115	2.86016
Tmx3	0.229382	2.85086
Pfn2	0.21424	2.84856
Psme1	-0.18777	2.81552
Stk24	0.239566	2.78172
Wdr61	0.37707	2.76479
March5	0.354759	2.74464
Arl5a	0.351074	2.73865
Ahnak	-0.21909	2.72702
Rps16-ps2; Rps16	-0.25459	2.72002
Npc1	0.274041	2.70805
Hcls1	0.694321	2.67645
Rab11b	0.176251	2.67644
Bbs5	0.471929	2.67398
Ddhd2	0.409278	2.66634
Stk16	0.522841	2.66182
Exoc4	0.212568	2.65514
Mcts1	0.209228	2.64863
Exosc10	-0.60312	2.64612
Gpr37	0.248108	2.64497
Rapgef1	0.242977	2.63059
Otud4	0.461959	2.62948
Wipi1	-0.61447	2.62669
Mxra7	0.37707	2.61973
1110008P14Rik	0.552156	2.61689
Herc1	0.226004	2.61438
Slc25a3	-0.17887	2.61288
2310022B05Rik	0.39973	2.59522
Vipas39	0.204233	2.59377
Nrbp1	0.236164	2.59179
Arvcf	0.260152	2.57061
Cecr6; Tmem121b	0.459973	2.5706
Slc1a1	0.454032	2.55633
Wdr43	0.671164	2.55609
Cpne7	-0.36737	2.55445
Exog	-0.2461	2.55208
Sept8	0.210897	2.5446
Shisa6	0.662004	2.54337
Aars2	-0.46467	2.53759
Rpl35a-ps4; Rpl35a; Rpl35a-ps2; Gm10243; Rpl35a-ps5; LOC100862595; Gm14279; LOC100048620	-0.31383	2.52331
Idh3g	0.186065	2.51905
Trappc11	0.364013	2.50893
Map2k4	0.1976	2.5032
Slc1a2	0.169745	2.49776
Coq7	-0.36065	2.48976
Hap1	0.37707	2.47709
Rab21	0.1976	2.476
Stam	0.202572	2.47589
Prnp	-0.24245	2.47438
Pycard	-0.40599	2.46013
Med4	0.680382	2.45865
Stk39	0.226004	2.45837
Farsb	-0.19156	2.45633
Scfd2	0.345564	2.4414
Slc30a1	0.226004	2.42818
4931406C07Rik	0.300448	2.41979
Lpp	-0.4782	2.41949
D10Bwg1379e; Arfgef3	0.199255	2.41671
1500032L24Rik; Smdt1	-0.60786	2.4088
Fabp7	-0.34937	2.40666
Safb	0.227692	2.40449
Prps1l3	0.189351	2.40112
Rmnd5a	0.272297	2.39797
Gatm	-0.34369	2.3965
Cd200	-0.31846	2.39119
Pafah1b2	0.360305	2.38736
Arc	0.334607	2.38152
5730455P16Rik	0.246395	2.35656
Ddb1	0.163268	2.34773
Tmem56	0.388355	2.34744
Wfs1	-0.23143	2.34468
Tspyl4	0.378944	2.33881
Lancl2	0.192645	2.33552
Lamtor2	0.242977	2.32151
Rpl7a	-0.18903	2.31184
Sgip1	0.168123	2.3099
Memo1	0.224317	2.29403
Cox6b1	-0.27381	2.28851
Cstf3	0.224317	2.28676
Crybb1	-0.48233	2.27128
Deptor	-0.4813	2.26409
Rassf5	-0.45207	2.24965
Col1a2	-0.25459	2.24588
Inpp5d	-0.4049	2.24486
Sacs	0.182786	2.24159
Nap1l5	0.37707	2.24131
Rtn1	0.168123	2.24098
Galk1	0.469929	2.22956
Chmp4b	-0.18015	2.229
Bgn	-0.31962	2.21788
Ppp2r2a	0.15682	2.19868
Lrrc8a	0.217591	2.19632
Chmp3	0.207561	2.18881
Qdpr; LOC102643271	0.184425	2.18535
Map4k5	0.60165	2.18282
Mbp	0.15682	2.18204
Synpr	0.202572	2.17617
Prkaa2	-0.35163	2.16788
Ubxn4	-0.31383	2.15854
Ate1	0.62371	2.15442
Kctd12	-0.21537	2.14641
Surf4	-0.25217	2.13457
Lgi2	0.226004	2.12113
Mt2	-0.338	2.1208
CYTB	-0.36065	2.11672
Nucks1	-0.301	2.10955
Ak4	-0.22404	2.10882
Atg3	0.22095	2.10843
Mapre1	0.209228	2.10219
Nqo1	-0.22897	2.10068
Il1rapl1	0.275786	2.08134
Ppwd1	0.318326	2.0793
Slc16a1	0.446148	2.07396
Heca	0.588574	2.07026
Hist2h2ab	-0.29748	2.06777
Zc3h18	0.463947	2.06391
Shmt2	0.21424	2.0568
Hdhd2	0.300448	2.05323
Ccdc85b	-0.43723	2.05166
Sirt3	-0.54003	2.05074
Fam54b; Mtfr1l	0.195946	2.04824
Rcn1	0.312939	2.0416
Acsm4	-0.42653	2.0406
Txnl1	-0.20539	2.03856
Uqcrq	-0.41034	2.0357
Fry	0.1976	2.0349
Slc7a1	0.340075	2.03429
Sf1	0.314733	2.02837
Nmt1	0.189351	2.01805
Pten	0.207561	2.0176
Gdpd5	-0.24975	2.0173
Rbm5	-0.30451	2.00964
Asph	-0.23879	2.00959
Ears2	-0.42223	2.00953
Necab2	0.312939	2.00629
Ptplb; Hacd2	-0.28333	2.00183
F13a1	-0.48852	2.00181
Nsmaf	0.349235	2.00132
Rps2; Rps2-ps13	-0.15316	1.998
Depdc5	0.296899	1.99683
Hdac4	0.428566	1.99553
Ina	0.147202	1.99436
Mios	0.300448	1.99363
Inf2	0.186065	1.99309
Psat1	0.189351	1.99174
E430025E21Rik; Washc5	0.199255	1.98192
Usp13	0.321928	1.98064
Shroom2	0.202572	1.98043
Dhrs1	-0.21039	1.97375
Gstm1	-0.20539	1.973
Nt5dc3	-0.18269	1.97262
Ctsa	-0.36625	1.97155
Itgb2	-0.34823	1.95954
Adar	-0.29866	1.95475
Tub	-0.29983	1.94908
Lrrc7	0.199255	1.94782
Fubp1	-0.2228	1.94665
Nt5c2	0.192645	1.94635
Cndp2	0.179515	1.9458
Stk11ip	0.336428	1.94236
Mrpl41	-0.28214	1.93743
B9d1	0.401635	1.9359
Megf9	0.236164	1.93561
Anxa2	-0.21164	1.93534
Ubr2	-0.338	1.9329
Tbc1d15	0.434403	1.93195
Padi2	0.202572	1.92738
Palm2	0.204233	1.92647
Acox1	-0.30685	1.92456
Tnfaip8	-0.30918	1.92382
Rab5a	0.224317	1.92184
Rev1	-0.29983	1.91616
AI597468; Tmem263	-0.20163	1.91604
Gng13	-0.22404	1.91346
Spcs2	0.265345	1.91033
Itgb8	0.222633	1.9088
Cuta	0.222633	1.90711
Rpl14	0.190997	1.90504
Clcn2	0.32916	1.90117
Cnn2	-0.29514	1.90075
Daam1	0.171368	1.89829
Gosr1	0.388355	1.88734
Nat10	0.537424	1.88727
	-0.28806	1.88653
Arhgef10	-0.53107	1.88126
Rpl29; Gm8210	-0.32884	1.87314
Gpx1	-0.28806	1.87277
Stam2	0.327348	1.86945
Alg2	-0.19787	1.86147
Slc2a3	0.307573	1.86014
Atp1b2	-0.17632	1.85864
Ostf1	0.190997	1.85828
Slirp	-0.37518	1.85412
Smarce1	0.286304	1.84831
Dcun1d1	0.171368	1.8371
Arhgdia	-0.19283	1.83651
Stx8	0.296899	1.83564
Mapre2	0.139236	1.83402
Med22	-0.38294	1.83189
Dlg5	-0.49876	1.82866
Ap2s1	0.139236	1.82179
Otc	-0.338	1.81818
Ptprg	0.305788	1.81297
Rpl18	-0.21785	1.80644
4932438A13Rik	0.192645	1.80413
B3galtl; B3glct	0.309359	1.80154
Fkbp10	-0.28096	1.80004
Tm9sf3	-0.21288	1.78969
Olfm3	0.298673	1.78861
Coq6	-0.26664	1.78681
Mapre3	0.145605	1.78503
Eif6	-0.3774	1.78258
Ece1	-0.40381	1.78182
Ugdh	-0.49672	1.78162
Nefl	0.137648	1.78119
Lrrk2	0.325539	1.7772
Rpl28	-0.19535	1.77033
Ddx58	-0.36849	1.76881
Dmtn; Epb4.9	0.161653	1.76528
Ndufa2	-0.29748	1.76481
Ncstn	0.209228	1.75879
S100a10	-0.26063	1.7413
Prkag2	0.176251	1.74101
	0.190997	1.73655
Mgrn1	0.222633	1.73599
Dazap1	0.205896	1.73431
Mdh2	-0.14012	1.73394
Srm	0.177882	1.72865
Plekha5	0.192645	1.72637
Uqcrc2	-0.19409	1.72408
Kctd1	0.560643	1.72098
Dusp15	0.268817	1.7208
	0.184425	1.71946
Vps37c	0.529073	1.71883
H2-Ke2; Pfdn6	0.200913	1.71537
BC037034	0.263612	1.71415
Rbm3	-0.45101	1.71288
Mpi	0.186065	1.7111
Tmem19	-0.28806	1.70618
Fgf1	0.224317	1.70494
Atp1b1	-0.14666	1.70095
Prpf31	0.194295	1.69891
Fermt3	-0.26784	1.6967
Ube2j1	0.392137	1.69367
Cttn	0.132894	1.69339
Ralgapb	0.179515	1.68933
Ncan	-0.18903	1.68586
Rpl11	-0.18523	1.68466
Plekhb1	0.300448	1.68237
Vps13c	0.132894	1.67943
Sgtb	0.236164	1.67842
Cap1	-0.1375	1.67223
Gsn	-0.18523	1.67114
Asah1	-0.23143	1.66301
Mtpap	-0.2228	1.66223
Comt	0.204233	1.65574
Ppa1	0.136062	1.65504
Fam196a	0.304006	1.65429
Wdr35	0.307573	1.65374
Glipr2	-0.338	1.65203
Slc2a1	0.181149	1.65093
Syt12	0.194295	1.6499
Rpl24	-0.14535	1.64275
Spcs3	-0.37962	1.64163
Stat3	-0.18777	1.64052
Vasp	-0.28333	1.63938
Gmppa	0.184425	1.63743
Gde1	-0.26903	1.63721
Ash2l	0.268817	1.63662
Cux2	-0.26063	1.63475
Farp1	0.152003	1.63329
Syt2	0.253257	1.62441
Ccdc132; Vps50	0.129734	1.62297
Atp5k	-0.17505	1.61544
Slc20a2	-0.29042	1.61066
Rab3gap2	0.150401	1.60924
Icmt	0.253257	1.60779
Serinc3	-0.36625	1.60356
Chordc1	0.169745	1.60322
Erh	-0.18396	1.6029
Wdr45b; Wdr45l	0.248108	1.602
Hmgcs2	-0.35502	1.60169
Alg1	-0.33113	1.60078
Qrich1	-0.39726	1.60071
Hace1	0.251539	1.59931
Cux1	-0.3584	1.59687
Gprin1	-0.15834	1.59161
Mvp	-0.26664	1.58595
Camkk2	0.164884	1.58536
D15Ertd621e; Fam91a1	-0.33113	1.58469
Prkab1	0.272297	1.58419
Slc9a7	0.275786	1.58238
Psmb2	-0.17887	1.58074
Pdk2	-0.18142	1.57634
Fahd2a	0.181149	1.57417
Mrpl39	-0.32998	1.57404
Apod	-0.27739	1.5728
Hspa14	0.268817	1.56539
Gjc3	0.21424	1.56295
Ndufs5; BC002163; LOC100504968; LOC102641315	0.268817	1.5624
Gga3	0.164884	1.5619
Tamm41	-0.38405	1.56115
Vdac2	-0.13093	1.55981
Ptpro	0.382702	1.55903
Rps9	-0.15704	1.55889
L1td1	-0.27739	1.55757
2410015M20Rik	0.258425	1.55226
Gstt2	0.32916	1.55198
Por	-0.15704	1.55075
Mecr	-0.17121	1.54964
Ppp3cc	-0.33914	1.54731
Stx16	0.293359	1.5469
Rps26; Rps26-ps1	-0.24975	1.5458
Ddx39b	0.125006	1.54562
Stk38	-0.26544	1.5428
Akt1	-0.17887	1.54238
Tmsb4x	-0.21039	1.53771
Eif4e2	0.249822	1.53415
H2afv	-0.17887	1.53399
B9d2	-0.25338	1.53226
2700060E02Rik; Rtraf	0.125006	1.52815
Cnpy4	0.473931	1.52812
Fibp	0.186065	1.5277
Gemin5	0.274041	1.52636
Nudt21	0.186065	1.51972
Eif3l	-0.15445	1.5178
Rps19	-0.16221	1.51203
Rpl4	-0.12829	1.51126
Rps18	-0.14796	1.51048
Elac2	0.477944	1.50609
	0.380822	1.50592
Oxct1	-0.12829	1.50382
Fuk	-0.33228	1.50164
Yap1	0.401635	1.49869
Casp3	0.226004	1.49789
Tnpo1	0.171368	1.49651
Rtca; Rtcd1	0.411195	1.49373
Gpr155	0.261881	1.49319
Pex11b	0.356606	1.48485
Gdi1	0.121863	1.48456
Tagln2	-0.24001	1.47878
Rer1	-0.17505	1.47864
Cpe	-0.12697	1.47857
Clic1	-0.24732	1.47575
Tmsb15b1	0.364013	1.4743
Elovl5	-0.34255	1.47035
Psma3	0.142417	1.46908
Xpot	0.181149	1.4687
Dos; Cbarp	0.177882	1.46754
Scap	-0.37407	1.46706
Emd	0.274041	1.46701
Fkbp5	-0.26063	1.46325
Esrra	-0.42438	1.4601
Wbp2	-0.24732	1.45913
Cltc	0.120294	1.45623
Kdsr	-0.34142	1.45526
Adss	0.131313	1.45522
Nudcd1	0.261881	1.45278
Tgoln1	-0.3471	1.44871
Icam5	-0.17121	1.44357
Krt76	0.295128	1.43934
Wdr54	0.246395	1.43425
Uqcrb	-0.21785	1.43297
Ecsit	0.254978	1.43192
Flot1	-0.12433	1.4319
Sumo1	0.37146	1.43177
Hnrnpab	0.137648	1.42904
Prph	-0.34369	1.42544
Sncg	0.24127	1.425
Suclg1	-0.12433	1.42369
Rgs20	0.229382	1.42301
AI480653; Xxylt1	0.261881	1.4213
P2ry12	0.265345	1.42053
Gpc6	0.33825	1.41956
Chd3	-0.19409	1.41904
Nars	0.142417	1.41868
Hmg20a	0.352916	1.41791
Camk1g	0.251539	1.41628
Ak1	0.166503	1.41506
Erbb3	0.488026	1.41294
Aldh1l1	-0.123	1.41191
Klhdc8b	0.452057	1.41062
Tbc1d4	0.298673	1.40732
Slc6a9	0.179515	1.40686
Grm3	0.117161	1.40434
Tubgcp2	0.242977	1.40094
Dhrs4	-0.16607	1.39955
Immt	-0.123	1.3986
Mt1	-0.23879	1.39535
Ryr3	0.401635	1.39372
Snap25	0.117161	1.39319
Cacnb1	0.236164	1.39059
Rpl6	-0.14926	1.38844
Osbpl1a	0.15682	1.38739
Rtn3	-0.12168	1.3856
Map2k7	0.239566	1.38444
Zfml; Zfp638	-0.31615	1.38369
Gmpr2	-0.16221	1.38315
Fam40a; Strip1	0.145605	1.38206
	-0.24489	1.38122
Ddx23	0.251539	1.38092
Pitpnc1	0.155213	1.37807
Trim32	0.15682	1.375
Crnkl1	-0.24245	1.37435
Mpc2	0.142417	1.37387
As3mt	0.254978	1.37298
Arhgap23	0.158429	1.3699
Usp31	0.237864	1.36655
Rsf1	0.469929	1.36579
Itga1	0.207561	1.3638
Camk1	0.14401	1.36158
Gpr107	-0.24245	1.36108
Tbck	0.349235	1.3594
Sdf2	-0.31615	1.35761
Car8	0.232769	1.35527
Rps6ka1	-0.26544	1.35437
Slc25a10; 0610009L18Rik	-0.2302	1.35278
Snapin	0.409278	1.35152
Tmco1	-0.24853	1.35015
Rps29	-0.301	1.35005
Acvr1b	0.163268	1.34987
Polr2f	0.405451	1.34982
Slc7a2	0.320126	1.34623
Dopey1	0.325539	1.34528
Eprs	-0.11902	1.34255
Dlst	-0.16479	1.33832
Arf5	0.114035	1.33563
Slitrk1	0.169745	1.33562
Slc6a3	0.140826	1.33161
Psma1	-0.13225	1.3304
	-0.29278	1.32629
Rab14	0.112475	1.32428
Lyn	-0.22033	1.32238
Dars2	-0.23266	1.32141
Ankrd13a	0.428566	1.31692
Tecpr2	0.242977	1.31279
Chchd4	-0.32539	1.31136
Dennd5b	0.309359	1.31109
Rassf4	-0.38847	1.31042
Psmb6	-0.22774	1.30948
Hcn4	0.341903	1.30702
S100a13	-0.16607	1.30696
Cpne1	-0.19912	1.30612
Ostc	-0.23266	1.30443
Coro1c	-0.1177	1.30406
Rbm15	0.440263	1.3014
Ghitm	-0.15963	1.29931
Pfdn1	0.295128	1.29899
Usp8	0.231075	1.29897
Katnb1	0.158429	1.29874
Tubgcp3	0.200913	1.29648
Mrps5	-0.27739	1.29477
Eef1b2	-0.16092	1.29154
Fchsd2	-0.22651	1.29089
Plaa	-0.14274	1.28852
Cpne6	-0.11636	1.28424
Dcun1d3	-0.26303	1.28066
Birc6	0.15682	1.27921
Tppp3	0.150401	1.27803
Tcp11l1	0.242977	1.27758
Ide	0.137648	1.27679
Rpl27a	-0.15704	1.27598
Ndufa8	-0.21537	1.27513
Hmga1; Hmga1-rs1; Hmga1b	-0.15575	1.27486
Dpf3	0.375197	1.27408
Rpl18a	-0.15575	1.27117
Dctn1	0.110916	1.27081
Ubqln1	0.140826	1.265
Rpl26; Gm15772	-0.21909	1.26266
Trappc3	0.148801	1.2599
Pnpla6	-0.21661	1.2579
Omp	-0.15834	1.25773
Rpn1	-0.1137	1.25493
Faf2	0.181149	1.25482
Trpv2	-0.21288	1.25473
Actr1a	-0.1375	1.25459
Rtn4rl2	-0.18523	1.25364
Uchl5	-0.17249	1.25063
Dagla	0.148801	1.24984
Dennd4b	0.289827	1.24973
Sfxn3	-0.14012	1.24837
Pygm	0.118727	1.24819
Larp4b	-0.22651	1.24514
Nrcam	-0.15704	1.24407
Cpne4	-0.13093	1.24362
Zcchc8	0.405451	1.24321
Kcna6	0.298673	1.24056
Gnas	0.145605	1.24045
Psmd3	-0.1137	1.2389
Crk	0.123434	1.23857
Nid2	0.234465	1.23701
Kcnb2	-0.23266	1.23678
Oprd1	0.311148	1.233
Ube2f	-0.22033	1.23198
Mrpl45	-0.21785	1.22802
Rgs6	0.107803	1.22577
Metap2	-0.16993	1.22564
Cisd2	0.163268	1.22403
Ubl5	-0.30451	1.22395
Rab31	0.142417	1.22345
Chd2	0.295128	1.22341
Ubr3	0.189351	1.22316
Suox	-0.32539	1.22263
Gorasp2	-0.2228	1.22168
Cldn11	0.161653	1.22146
Nutf2; Gm10349; Nutf2-ps2	-0.15963	1.22109
Trappc2l	-0.26303	1.221
Gpc1	0.150401	1.21945
Rasa3	-0.20914	1.21879
Erbb2ip; Erbin	0.190997	1.21712
Nudt5	-0.1865	1.21484
Uba3	0.139236	1.21463
Pccb	0.140826	1.21232
Eml1	0.16004	1.21142
Slc24a4	-0.301	1.20918
Sos1	0.195946	1.20908
	0.318326	1.20697
Wdr11	0.194295	1.20367
Mrps22	-0.22527	1.20318
Fxyd7	-0.15445	1.20271
Mrpl19	-0.22404	1.20234
Cox7c; Gm12338; LOC100048613; LOC102642884	-0.14143	1.20211
Maoa	-0.11103	1.20135
Matn4	0.452057	1.19823
Ube2r2	-0.33457	1.1961
Rpl37a	-0.22033	1.19405
Lrfn1	-0.22404	1.1933
Psma5	0.106249	1.19243
Apoe	0.210897	1.19059
Pclo	0.104697	1.18938
Pnp	-0.22897	1.18846
Btbd3	0.309359	1.18808
Slc25a42	-0.25096	1.18404
Vti1b	0.302226	1.18366
Plxnb1	0.125006	1.18307
Eif5; LOC100047658; LOC102641436	0.136062	1.1813
Arhgap17	-0.27739	1.17715
Tex2	-0.20789	1.17701
Acy3	-0.21288	1.17503
Hist1h3i; Hist1h3a; Hist1h3g; Hist1h3h	-0.14666	1.17303
Ablim1	0.137648	1.16952
Pvalb	0.195946	1.16874
Aagab	0.204233	1.16786
Hapln1	-0.10969	1.16702
Mrpl49	-0.28096	1.16609
Rrbp1	-0.14666	1.16227
Coro1a	-0.10836	1.16127
Tubg1	0.202572	1.16091
Psip1	-0.10836	1.15996
Serbp1	-0.14926	1.15967
Letmd1	-0.21537	1.15813
Aif1	-0.28924	1.15625
Tubb5	0.117161	1.15595
Pacrg	0.274041	1.15497
Rgma	-0.22033	1.15412
Mrpl4	-0.25217	1.15315
Fam102a	-0.26424	1.14951
Slc30a3	-0.20664	1.14744
Enpp5	0.226004	1.14688
Sort1	0.140826	1.14663
Hadh	0.136062	1.14579
Cldn5	-0.27381	1.1444
Gtf3c3	-0.3584	1.1441
Cmbl	0.186065	1.14255
Bcl11b	-0.21412	1.14172
Mdh1	-0.10702	1.14027
Esyt1	-0.19156	1.14007
Nptx1	-0.16993	1.1399
Ptpn12	-0.20914	1.13924
Cars	0.131313	1.13789
Rbm14	0.153607	1.1375
Ppm1g	-0.14405	1.13725
Eif3m	0.142417	1.13707
Prmt7	0.365871	1.13549
Ovgp1	-0.20914	1.13547
Pfkl	0.131313	1.13509
Atat1	0.212568	1.13438
Btbd17	0.227692	1.13413
Actr1b	0.110916	1.13383
Ldb2	0.284546	1.1317
Ubac1	-0.21909	1.13147
Apbb1	0.147202	1.13121
Aplp1	-0.27381	1.13063
Lamtor1	0.186065	1.12783
Zmpste24	-0.15575	1.12767
Phactr1	0.132894	1.12711
Mettl14	0.362158	1.12464
Nceh1	0.195946	1.12334
Cd2bp2	-0.24489	1.11857
Nr2f1	0.234465	1.1148
Cox4i1	-0.12168	1.11459
	0.134477	1.1137
Fmn2	0.209228	1.11341
Armcx2	0.316528	1.11149
Celf1	0.204233	1.11144
Pcif1	-0.21039	1.11144
Atp6v1d	-0.10702	1.11138
Herc2	-0.32308	1.11118
Plcb1	0.100051	1.10942
Palm	-0.15704	1.10819
Nr3c1	0.205896	1.10527
Psd	0.140826	1.10469
Scn4b	0.1976	1.10418
Nubp1	0.302226	1.10141
Cmpk2	-0.14666	1.10064
Tmx2	0.161653	1.10037
Cyb5; Cyb5a	-0.20289	1.0991
Slc27a1	0.174621	1.09833
Nme2	-0.10434	1.09709
Cdh9	0.1976	1.09643
	0.236164	1.09374
Cdc27	-0.25942	1.09318
Tln1	-0.10434	1.09111
Cd38	0.272297	1.09078
Ttc37	-0.19409	1.09007
Mrpl53	-0.25701	1.08829
Specc1l	0.207561	1.08712
Decr1	-0.18269	1.08599
Pigk	0.327348	1.08452
Xpo5	0.148801	1.08441
Aif1l	0.204233	1.08347
Diap1; Diaph1	-0.1903	1.08333
Mrpl30	-0.20163	1.08321
Tusc5	-0.28333	1.08271
Extl3	0.302226	1.08048
Gpr158	0.112475	1.07984
Pgm2	0.098506	1.0798
Nolc1	-0.20289	1.07884
Itgam	-0.25822	1.07856
Gng7	0.21424	1.07642
Aldh3a2	0.131313	1.07595
Cab39l	0.200913	1.0735
Rpl38; Rpl38-ps1; Rpl38-ps2	-0.21661	1.07269
Tnks2	0.351074	1.07239
Sytl2	0.369595	1.07239
Slc25a16	-0.20038	1.07061
Wdr13	-0.21909	1.06709
Golt1b	-0.25942	1.06569
Tnc	-0.21288	1.06561
Fam82b; Rmdn1	-0.20539	1.06473
C1qb	-0.20163	1.06388
Camsap1	0.134477	1.06234
Fto	0.209228	1.06211
Tbcd	0.190997	1.06165
2310035C23Rik	0.131313	1.05929
Sdhb	-0.10299	1.05881
Msi1	0.1976	1.05564
Wipf2	0.261881	1.05564
Stx6	-0.21537	1.055
Arf4	-0.19787	1.05299
Ahcyl2	0.137648	1.05105
Ahi1	0.140826	1.05079
Rabl2	0.330973	1.05067
Nek6	-0.26424	1.05057
Hmgb3	-0.16864	1.04836
Anln	0.227692	1.048
Gtf3c1	-0.20289	1.04786
Gatsl2	-0.13356	1.04591
Gykl1	-0.1865	1.04555
Ifi35	-0.29042	1.04521
Isy1	-0.21537	1.04465
Kpna4	-0.14796	1.04395
Rundc3a	0.207561	1.04391
Sgcz	0.272297	1.04013
Triap1	-0.30801	1.04009
A630007B06Rik; Ccdc186	0.295128	1.03881
Ndufs2	-0.10165	1.03825
Olfr1002	0.332789	1.03715
Gtpbp8	0.307573	1.03704
Impad1	-0.21412	1.03441
Bccip	-0.19912	1.03412
	0.12658	1.03007
Fhl2	-0.25338	1.02952
Uprt	0.298673	1.02946
Gpm6a	0.109359	1.02892
Igsf8	0.231075	1.0286
Scyl2	0.129734	1.02828
Rac1	-0.12697	1.0264
Idh3a	-0.1003	1.02388
Vamp2	0.118727	1.02312
Tph2	0.184425	1.02215
Spnb4; Sptbn4	0.120294	1.0219
Otub1	0.112475	1.02023
Ift122	-0.23143	1.01981
Atxn2l	0.129734	1.01943
Ep400	0.386468	1.0187
Cntn5	0.226004	1.01787
Timm10	-0.123	1.01782
Camsap3	0.129734	1.01771
Uty	0.194295	1.01767
Ccdc43	0.21927	1.01601
Hsd17b11	-0.21164	1.01518
Anapc2	0.394032	1.01517
Ngef	0.093879	1.01355
Vdac1	-0.09896	1.01337
Lpcat4	0.192645	1.01229
Mfsd6	0.1976	1.01193
Pck2	-0.13881	1.0118
Ctnna1	-0.12035	1.01157
Polr3a	0.209228	1.01049
C1qbp	-0.2302	1.0095
Scrn1	0.137648	1.00882
Tarsl2	0.129734	1.0077
Ints5	-0.26424	1.00759
Aldh9a1	0.140826	1.00754
Nop16	-0.26784	1.0072
Hdac1	-0.15963	1.00609
Prkacb	-0.13093	1.00568
Fh1	-0.09896	1.00288
Sstr2	0.373327	1.00161
Enpp6	0.137648	1.0015
Rps28	-0.19409	1.00102
Brinp2; Fam5b	0.411195	1.00087
Smarcal1	-0.20914	1.00086
Ankrd34b	0.204233	1.00082
Fn3krp	0.132894	1.0003
Pex5l	0.148801	0.998736
Gmpr	-0.14926	0.997215
Hp1bp3	-0.123	0.996587
Numb	0.204233	0.995757
Lztfl1	0.128156	0.9939
Psma4	-0.09761	0.99347
0610010O12Rik; Cystm1	0.2567	0.993043
Anxa5	0.09234	0.992541
Nme7	-0.25701	0.99251
4933434E20Rik	-0.20038	0.992289
Aak1	0.09234	0.991576
Eef1a2	0.09234	0.991444
Dcp1a	0.217591	0.990896
Rps3	-0.10702	0.990706
Tmx4	-0.13093	0.989876
Trappc5	-0.12829	0.989457
Ulk3	0.22095	0.989306
Btf3	-0.26424	0.988302
Ergic2	-0.26303	0.985477
Anxa3	-0.13488	0.984591
Guk1	-0.25217	0.983256
6430704M03Rik; Frrs1l	-0.14926	0.980948
Tax1bp1	0.176251	0.980471
	0.336428	0.980153
Arfgef1	0.134477	0.979906
Nkiras2	-0.28214	0.979745
Stmn3	0.179515	0.97895
Srrm1	-0.1865	0.978879
Dennd1a	-0.18015	0.976996
Abat	0.09234	0.976109
Ckb	0.09234	0.975925
Mbnl1	-0.1903	0.975858
Arid1a	-0.13225	0.973986
Rps3a; Rps3a1	-0.09626	0.973106
Med14	0.373327	0.972712
Map3k5	-0.24123	0.972194
Rab8b	0.12658	0.971562
Efhd2	0.117161	0.971
Galm	0.28279	0.970712
Glt25d1; Colgalt1	0.286304	0.969711
Anp32e	-0.19283	0.963522
Rpl31	-0.13356	0.962338
Dynll1	-0.11636	0.958979
Baiap2	-0.09626	0.957276
Hist2h2bb	-0.09626	0.957153
Osbp	0.090803	0.953632
Rtn4rl1	0.304006	0.952978
Pik3ca	0.286304	0.952821
Arhgap12	-0.23266	0.951669
Aars	-0.09491	0.951145
Strada	0.217591	0.951007
Acot7	-0.11636	0.950869
Chn1	0.202572	0.949494
Avl9	-0.13356	0.948418
Cacna2d1	-0.09491	0.948363
Sirt2	0.110916	0.947246
C2cd4c	0.202572	0.947152
Hspa1a; Hspa1b	-0.13093	0.945664
Golph3	0.128156	0.941971
Vcl	-0.09491	0.94196
Hars2	-0.19283	0.9414
Atp11b	0.384584	0.939644
Dnajc13	-0.13093	0.939061
Cabp1	0.179515	0.938544
Ap3m1	-0.17505	0.937905
Adrm1	-0.21288	0.937788
Aldoa	-0.09491	0.93665
Tbc1d5	0.176251	0.935003
Rpl3	-0.09626	0.934448
Dynll2	0.118727	0.934384
Braf	-0.09356	0.9323
Psma6	-0.10434	0.930814
Hecw2	0.118727	0.929042
Lsm14b	0.268817	0.929015
Gm1661	-0.18142	0.928882
Stx7	0.114035	0.92855
Mrps16	-0.18142	0.927014
Gstt3	0.202572	0.924502
Lrrc4	-0.27739	0.923949
Nptxr	-0.13488	0.923578
Tle4	-0.18269	0.922022
Crtac1	-0.18015	0.921759
Spock1	0.281036	0.920534
Bmpr1a	0.21927	0.920233
Prodh	0.117161	0.919771
Kalrn	0.087733	0.918443
Bckdha	-0.14796	0.91816
Lace1; Afg1l	-0.30334	0.917674
Kctd6	0.369595	0.917656
Papss1	0.129734	0.912295
Slc8a2	0.087733	0.910802
2310036O22Rik; Trir	0.174621	0.91062
Ankrd17	0.12658	0.910121
Get4	-0.14012	0.909941
Mat2a	-0.1177	0.906117
Pi4ka	0.087733	0.904481
Ptrh2	-0.18015	0.904427
Plcl1	0.129734	0.903444
Abhd13	-0.22404	0.90241
Gstt1	0.205896	0.901913
Rpp14	-0.25822	0.899991
Mtx2	-0.13225	0.899824
Usmg5; LOC100504912; LOC102642507	-0.29748	0.899155
Rpl35	-0.14666	0.897966
Pde1c	0.349235	0.897168
Slc7a8	-0.1776	0.896322
Mif	-0.18015	0.896022
Sept4	0.086201	0.895899
Ogdh	0.086201	0.895592
Xdh	-0.1865	0.895212
Cacng8	-0.123	0.894369
Kcnh1	0.192645	0.893976
Araf	0.174621	0.892414
Clstn1	0.117161	0.89233
Wasf3	0.123434	0.892065
U2af1	-0.18269	0.891927
Tsn	-0.18015	0.890531
Prpf38a	-0.17887	0.890256
Pes1	-0.27262	0.88983
Cntfr	0.125006	0.889051
Mboat2	-0.17887	0.889039
Psmg2	0.237864	0.887145
Khsrp	-0.09085	0.886771
Nedd4l	0.118727	0.885997
Abl2	0.169745	0.884843
Sec61b	-0.1776	0.884784
Ptbp2	-0.123	0.883244
Timm17b	0.244685	0.883152
Rps20	-0.12829	0.882945
Uqcr11	-0.17121	0.882837
Calb1	0.109359	0.882828
	-0.2762	0.882779
Rad21	0.174621	0.882336
Mfhas1	0.26708	0.882081
Psmc1	0.110916	0.880361
Ap1s1	-0.14143	0.879675
Smad2	-0.24001	0.878678
Sec11a	-0.17505	0.877531
Snph	0.117161	0.876553
Myef2	0.117161	0.875264
Ulk2	-0.26303	0.875002
Dnm2	-0.12565	0.8742
Nexn	0.288065	0.873398
Mta2	-0.17121	0.872555
Dld	-0.0895	0.87216
Emb	0.132894	0.871602
Aldh3b1	-0.28924	0.871445
Acsl4	-0.12035	0.870889
Inppl1	-0.23143	0.869549
Pycr2	-0.12829	0.869342
App	0.120294	0.86912
Mpc1	-0.18269	0.867864
Ank1	0.115597	0.866924
Rpl12	-0.12565	0.866886
Mccc1	0.117161	0.866177
Elavl1	-0.12168	0.866017
Lrfn2	0.164884	0.865364
Ilvbl	-0.22527	0.864817
Atxn10	-0.123	0.86398
Sec23b	-0.1635	0.862489
Gripap1	0.096962	0.86236
Ube2d1	-0.17121	0.862162
Slc7a11	-0.23143	0.859394
Ntng1	0.148801	0.859291
Srprb	-0.17505	0.858925
Timm23	-0.13619	0.858656
Ppp1r3f	0.286304	0.855704
Atrx	0.148801	0.85494
Acp6	-0.20414	0.854564
Daam2	0.118727	0.854173
2900010M23Rik; Mnf1; Uqcc2	0.194295	0.852819
Setd3	-0.16479	0.852584
Ppp1r16b	0.200913	0.852569
Bag6	-0.12433	0.851224
Ilf3	-0.08814	0.850412
Zwint	0.112475	0.850071
Lrp1b	-0.16864	0.849839
Sqstm1	0.327348	0.849537
Cct8	-0.08814	0.848948
Snx6	0.083141	0.847328
Snrpd2	-0.10702	0.847006
Chmp2a	-0.16736	0.846756
Fundc2	-0.16864	0.846725
Larp6	0.347399	0.845285
Carhsp1	0.164884	0.84433
Mpdu1	0.125006	0.841288
Ewsr1	-0.12433	0.840381
Zc3h4	0.12658	0.83883
Hspa2	-0.10434	0.838005
Herc3	0.2567	0.836293
Cdk5	0.087733	0.836287
Raly	-0.16736	0.836204
Tubb3	0.081614	0.83575
Srp68	-0.12168	0.83556
Ruvbl2	-0.11636	0.835551
Stx1a	0.081614	0.835135
Fgf12	-0.12168	0.834424
Itpr2	0.186065	0.833469
Myl6b	-0.16736	0.832238
Prpf8	-0.08678	0.831694
Psmd2	-0.08678	0.831524
Ppp1r9b	0.093879	0.830184
Abcg8	-0.28451	0.830109
Arpc5l	0.112475	0.829071
Sez6l2	0.115597	0.828689
Sept6	0.101598	0.828675
Ranbp10	-0.28806	0.828461
Gucy1b3	0.100051	0.827917
Glul	0.081614	0.826908
Mrps7	-0.22774	0.826294
Ttc3	-0.27023	0.826282
Fxyd6	0.172994	0.825468
Tbk1	-0.1635	0.82521
Usp15	0.081614	0.824796
Grin2a	0.115597	0.823943
Prrc2a	-0.16479	0.82331
Ttc38	-0.18015	0.822847
Ppib	-0.12168	0.822697
Gbas; Nipsnap2	-0.10969	0.820092
Pcdh17	-0.2762	0.81988
Pbx1	-0.16607	0.818704
Fxyd1	-0.22897	0.818485
Atp5b	0.081614	0.817782
Gfod1	-0.15963	0.817481
Ptn	0.166503	0.816606
Fam129b	-0.19156	0.816588
Cul4b	0.081614	0.815175
Gm1564; Meioc	0.295128	0.814283
Nrxn1	0.080088	0.81416
Rprd1b	0.15682	0.813716
Hbs1l	0.147202	0.813398
Trio	0.080088	0.811634
Eif5a	0.101598	0.811352
Traf3	0.172994	0.811071
Ufsp2	-0.16479	0.810945
Ube4a	0.118727	0.81033
Synpo	0.098506	0.81012
Cpt2	-0.15963	0.809794
Tenm3	-0.22651	0.808695
Ptges3; Gm9769; Ptges3-ps; LOC100048119; LOC102641464	0.100051	0.807855
Atpaf1	0.182786	0.807697
Vmp1	-0.20664	0.804862
Rpl15	-0.11902	0.804739
Rundc3b	0.358454	0.804675
Tm9sf4	-0.12433	0.804542
Cs	-0.08542	0.803845
Flna	-0.10165	0.803438
Ciapin1	-0.17121	0.802522
Cnot1	0.080088	0.802109
Ccbl2; Kyat3	-0.13225	0.802068
Pstpip1	-0.17121	0.801696
Lzic	0.179515	0.801425
Pank2	0.112475	0.800434
Ndufa10	-0.14274	0.800356
Spred1	0.272297	0.799115
Tuba8	-0.10434	0.798938
Atp6v1c1	-0.08406	0.797581
Xylb	-0.21288	0.796836
Rpl36	-0.15834	0.796779
Clip3	0.246395	0.796317
Txndc12	-0.22033	0.796026
Cdk5r2	0.249822	0.795692
Vwa5a	-0.1137	0.795473
Srp9	-0.15704	0.795296
Rab26	-0.2228	0.794389
Ctbs	0.181149	0.793505
Nuf2	0.21424	0.793402
Hsd17b4	-0.11636	0.793087
Abcb9	0.186065	0.792927
Pcdh10	-0.21288	0.79268
Abca1	-0.21537	0.792295
Vps26b	0.078564	0.791865
Camk2b	-0.08406	0.791737
Ppp1r13b	0.114035	0.791671
Rpn2	-0.11636	0.791534
Tubg2	0.341903	0.791297
Sin3a	0.212568	0.791249
Sec63	0.115597	0.79074
Inpp1	0.109359	0.79012
Dcx	-0.16092	0.788555
Ppp3r1	0.078564	0.788524
Ndst1	0.28279	0.78846
Anxa4	-0.16092	0.788291
Atp2b4	-0.14143	0.786776
Pam	0.107803	0.786125
Samm50	-0.08406	0.786088
Rdx	0.100051	0.786074
Ptprj	-0.22527	0.786059
Uba5	0.176251	0.78591
Myo18a	0.078564	0.78539
Anxa1	-0.16736	0.783705
Tubal3	0.179515	0.783511
Crot	-0.1635	0.782852
Yy1	-0.16607	0.781271
Tcf25	-0.16993	0.781211
Fam171a2	0.161653	0.780477
Slc25a36	0.242977	0.780254
Vat1l	0.089267	0.779907
Ccdc93	0.120294	0.779316
2310047M10Rik; Borcs6	0.155213	0.779064
Cic	-0.17121	0.778857
Rnf25	0.244685	0.77848
Csnk1d	-0.21785	0.777991
Foxg1	-0.16092	0.777991
Cpeb2	0.153607	0.77631
Numa1	0.117161	0.775518
Grpel1	0.101598	0.775287
Cd47	-0.16221	0.774249
Fam38b; Piezo2	-0.11503	0.773779
Cadps2	0.09234	0.773629
Prep	-0.0827	0.772755
Srgap1	0.158429	0.772627
Acsf2	-0.16607	0.772409
Micu1	-0.10568	0.772199
Rpl30; Rpl30-ps8; Gm12191	-0.12035	0.772019
Arhgef9	0.168123	0.771916
Copb1	0.087733	0.770578
Slc9a6	0.110916	0.770157
Slc8a3	-0.15056	0.768835
Sf3b5	-0.15575	0.768433
Atp5j	-0.26424	0.767825
Cyp2d22	-0.15316	0.767655
St3gal5	0.177882	0.766011
Chchd6	0.320126	0.765186
Cadps	0.077041	0.764655
Rnf121	-0.21785	0.763418
Lxn	0.098506	0.763124
Atp2b1	0.077041	0.76242
Ftl1	-0.12697	0.761853
Grm4	0.172994	0.761809
Ndufs1	-0.08134	0.760534
Coro2b	-0.1137	0.760228
Enc1	0.210897	0.759356
Eif2b2	0.204233	0.759265
Ccdc9	-0.20789	0.758151
Gabra5	-0.16864	0.756338
Ppp1r8	0.161653	0.756335
Map2k2	0.129734	0.756162
Fam162a	-0.20664	0.756118
Gpaa1	-0.20914	0.75606
Elmo2	0.104697	0.75468
Srsf7	-0.13619	0.754659
Slc16a7	0.182786	0.754533
COX1	0.107803	0.754148
Yipf3	-0.13225	0.753278
Emc2	-0.15704	0.753232
Rltpr; Carmil2	0.107803	0.75294
Vkorc1l1	0.109359	0.751655
Hecw1	-0.15186	0.751392
Ccdc166	0.305788	0.750379
Kif3c	-0.21412	0.7503
Sorbs1	0.098506	0.749637
Pkp4	0.100051	0.749434
Dlat	-0.09626	0.746482
Rev3l	-0.15963	0.746467
Jak2	-0.19409	0.746072
5031439G07Rik	-0.15834	0.746062
Ppp3ca	0.07552	0.745989
Rab3gap1	0.093879	0.745925
Mapk11	0.177882	0.745216
Mrps6	-0.25217	0.744778
Slc25a35	-0.16092	0.743557
Ndufb8	-0.16479	0.742136
Hdac5	0.237864	0.74178
Ndufab1	-0.10836	0.741264
Wdr18	0.311148	0.741055
Rps6ka4	0.182786	0.740689
Shisa4	-0.13619	0.739938
Slc6a11	0.109359	0.739464
5330417C22Rik	-0.24001	0.736752
2410091C18Rik; Ndufaf7	-0.14926	0.736327
Msra	0.15682	0.736166
Ttpal	-0.18777	0.73616
Tgfbrap1	0.147202	0.734898
Cers1; Lass1; Gdf1	-0.15316	0.733409
Cnot7	0.153607	0.732088
Sord	0.155213	0.731147
Pitpnb	0.114035	0.73103
Ndufb10	-0.15704	0.73078
Slc35b2	-0.15445	0.730756
Hook2	0.172994	0.730547
Atl1	0.081614	0.730333
Sugp2	-0.14535	0.729859
Marc2; Mosc2	-0.10969	0.72985
Mars	-0.11237	0.729172
Ubqln4	0.207561	0.729111
Rabgef1	0.128156	0.728818
C030030A07Rik; Smco3	0.254978	0.727509
Ntrk2	0.107803	0.727182
Abcb1a	-0.11103	0.726912
Tomm40	-0.14796	0.726906
Scamp1	-0.10836	0.726822
Car10	-0.14926	0.726337
Fam73a; Miga1	0.21424	0.726011
Calr	-0.07998	0.725715
Syn3	-0.1137	0.725667
Ndel1	0.09234	0.724579
Zfp326	-0.20664	0.724285
Gyg	-0.12168	0.723742
Mtmr9	0.136062	0.722762
Ndrg3	-0.1003	0.722576
Zfp532	0.239566	0.721693
Rpl17	-0.10836	0.721689
Rpl23a	-0.08678	0.72142
Cul2	0.09542	0.721395
Tbcb	0.09234	0.720773
Arhgap31	-0.19535	0.720723
Sumo2	-0.11103	0.720475
Acot11	0.098506	0.720382
Vgf	0.112475	0.720003
Bloc1s1	0.169745	0.717959
Ttc39c	-0.14535	0.716619
Ddx50	-0.15445	0.716493
Srr	0.114035	0.716407
Garnl3	0.142417	0.716338
Mpp3	0.093879	0.715737
Nrgn	-0.15186	0.715113
Crym	-0.10969	0.714818
Esf1	0.229382	0.714668
Smad5	-0.24732	0.714005
Maea	0.158429	0.712587
Scrg1	0.172994	0.712272
Ehd2	-0.15963	0.711874
P4hb	-0.07861	0.709855
Sik3	-0.09626	0.709771
S1pr1	0.148801	0.709736
Mcee	0.176251	0.709254
Epha4	-0.11103	0.705758
Sdha	-0.08678	0.705553
Ndrg2	-0.09085	0.705154
Ndufv2	-0.07724	0.705013
Pcsk1n	0.098506	0.704706
Hist4h4; Hist1h4a; Hist1h4k; Hist1h4c; Hist1h4i; Hist1h4n; Hist1h4h; Hist1h4f; Hist1h4j; Hist1h4b; Hist1h4m; Hist1h4d; Hist2h4; LOC100862646; LOC102641229	-0.07724	0.704188
Myo1b	0.087733	0.704111
Slc35e1	0.232769	0.703901
Acad8	-0.14535	0.703572
Dars	-0.07861	0.703233
Arfgap2	0.161653	0.703052
Kctd21	-0.14666	0.702827
Gss	-0.15316	0.702501
Nefh	0.083141	0.702228
Smn1	-0.18523	0.701215
Lmbrd2	-0.14143	0.700551
Hspa12a	0.072483	0.700472
Lrriq1	0.231075	0.700341
Ntm	-0.07724	0.699736
Ssr4	0.22095	0.698954
Tmem240	0.155213	0.69881
Cdh4	-0.16221	0.698675
Rprd2	0.169745	0.698398
Eftud2	0.08467	0.697657
Rogdi	0.09542	0.696931
Tpd52l2	0.152003	0.696225
Crtc1	0.145605	0.695868
Mark3	-0.14796	0.69549
Gnb5	0.072483	0.694433
Gltp	-0.10568	0.692387
Fam40b; Strip2	0.150401	0.692027
Cwc15	0.172994	0.692021
Hsdl1	0.182786	0.691648
Lars	0.089267	0.690851
Kndc1	-0.19409	0.690296
Rgs17	0.134477	0.690295
Cend1	-0.10568	0.689803
Clcn6	0.150401	0.688572
Hip1	-0.14796	0.688452
2610018G03Rik; Stk26	0.150401	0.68842
Mef2d	-0.24001	0.687931
Tex264	0.142417	0.686085
Ywhah	-0.07587	0.68591
Ankfy1	-0.10165	0.685786
Pgam5	-0.14274	0.685621
Dpysl2	0.070967	0.685561
Adcy2	0.148801	0.685144
Nufip2	0.293359	0.685017
Arhgap1	-0.09221	0.684534
Psmb5	-0.10969	0.684507
Fth1	0.226004	0.683916
Nqo2	-0.19912	0.683711
Myh14	0.104697	0.683466
Slitrk5	0.152003	0.683188
Atxn2	0.109359	0.682954
Rnf14	0.101598	0.6829
Eif2b5	-0.18523	0.682718
Dfna5; Gsdme	0.15682	0.682552
Xpr1	-0.14666	0.682393
Tpm3	0.086201	0.680972
Hsd11b1	-0.15316	0.680295
Map7d2; Mtap7d2	-0.10702	0.680276
Ptbp1	-0.10165	0.680188
Slc25a18	-0.19661	0.680048
Fis1	0.093879	0.679844
Ddx19a	-0.10702	0.679236
Edc3	-0.20789	0.678577
Smchd1	-0.1903	0.678542
Ndufs3	0.081614	0.677798
Scn2a1; Scn2a	0.070967	0.677367
Me3	0.072483	0.676683
Caskin1	0.083141	0.67543
Luc7l	0.16004	0.675425
Eny2	-0.16607	0.675078
Capzb	0.080088	0.674736
Dhx29	0.254978	0.673639
Reps1	0.147202	0.673565
Dbt	0.089267	0.672525
Anapc13	0.263612	0.67245
Rps6-ps4; Rps6; LOC105244208	-0.08406	0.672437
Rabep1	0.069452	0.671882
Ndufs7	-0.14143	0.671669
Cdc123	-0.14274	0.671059
Usp11	-0.14012	0.671027
Tsfm	-0.15445	0.670951
Hspg2	0.107803	0.670588
Fbxo22	-0.09761	0.670365
Tmem120a	-0.23266	0.6703
Csrp1	0.080088	0.670044
Khk	-0.14405	0.669544
Asphd1	-0.18523	0.669001
Mrp63; Mrpl57	-0.19409	0.668237
Dync1li1	0.069452	0.667294
Pls3	0.069452	0.665773
2610029G23Rik; Pbdc1	0.147202	0.664224
Mkrn2	-0.17377	0.664121
Gdap1	-0.09221	0.663601
Pold2	-0.23511	0.663595
Nup210	-0.14012	0.663437
Slc6a17	-0.1003	0.662866
Gne	0.155213	0.662719
Kif13a	0.217591	0.661183
Ube4b	0.107803	0.660759
Phax	0.137648	0.660189
Mog	0.087733	0.659177
Scgn	-0.13881	0.658994
Hspa12b	-0.14405	0.658902
Ubp1	0.112475	0.658802
Prpsap2	-0.10165	0.658556
Taok3	-0.19156	0.658543
Mrpl28	-0.14012	0.658321
Trappc6b	-0.1003	0.657945
Tprgl	-0.14405	0.657776
Nln	-0.10165	0.657506
Brsk1	-0.07451	0.657397
Ppp1cc; Gm5601	-0.14143	0.656732
Ptgr2	0.093879	0.656406
Mb21d2	0.21927	0.655731
Preb	-0.13881	0.655702
Manf	0.134477	0.655314
Iscu	-0.11503	0.654425
C530008M17Rik	0.107803	0.654241
Arpc5	-0.1137	0.653984
Eif2b4	-0.21537	0.653767
Hist1h1e	0.103147	0.653352
Gtf2f1	-0.14143	0.653031
Jakmip2	0.123434	0.652491
	-0.14274	0.651487
Rit1	-0.15575	0.651134
Stxbp6	-0.14405	0.650081
Adck3; Coq8a	-0.18777	0.649618
Slc27a4	0.14401	0.649563
Aldh6a1	-0.08814	0.649333
Camkk1	0.087733	0.647529
Skiv2l	0.09234	0.647377
Dcaf8	-0.14535	0.646352
Mon1a	0.142417	0.645918
Acss1	-0.1375	0.645441
Pex14	-0.13356	0.645209
Nub1	-0.13619	0.644925
Jph4	0.176251	0.644881
Ist1	0.080088	0.644847
Begain	0.118727	0.644797
Usp14	-0.10434	0.644764
Mtor	0.067939	0.64433
Gcat	0.172994	0.643488
Wbp4	0.21424	0.643434
Trip12	-0.10165	0.643358
Hnrnpul1	-0.1003	0.643287
Psmd8	0.09234	0.643147
Akap9	0.212568	0.642656
Men1	-0.18396	0.642353
Wdr7	-0.07313	0.642332
Eci2	-0.123	0.641223
Rab9b	0.152003	0.641195
Erp44	0.090803	0.640813
Fcho2	-0.14012	0.640627
Rpl8	-0.09356	0.640571
Tmed4	-0.13488	0.640563
Eci1	0.098506	0.640519
Cept1	-0.1375	0.639959
Ptpn2	-0.14274	0.639022
Fkbp1a	0.129734	0.638018
Ap1g2	-0.11103	0.636279
Map1s; Mtap1s	0.279284	0.636092
Elavl4	-0.22033	0.635854
Frmpd4	-0.17249	0.635498
Arhgdib	-0.11636	0.634917
Sphk2	0.251539	0.634578
	0.09542	0.633865
Prepl	0.077041	0.632907
G3bp2	-0.08814	0.63082
Adssl1	0.101598	0.630434
Capn5	-0.1003	0.630218
Acot13	0.155213	0.629509
Ttc26	0.209228	0.629367
Phf5a	-0.13356	0.629173
Crmp1	0.066427	0.629163
Xrn1	-0.13488	0.628702
Rab3ip	0.204233	0.627847
Ccdc85c	-0.17505	0.627586
Porcn	-0.13488	0.627396
Hspbp1	-0.14666	0.626786
Kctd13	0.217591	0.626734
Rdh13	-0.18142	0.625843
Tubb4a	0.069452	0.625366
Ndufa4	-0.1003	0.625001
Desi1	0.155213	0.624815
Bcan	0.101598	0.623981
Edf1	-0.10836	0.623604
Rae1	-0.13881	0.623198
Dnajb4	0.081614	0.622767
Slc12a2	0.074001	0.62269
Cntnap5a	0.209228	0.62225
Elp2	-0.16993	0.622178
Prdx2	-0.08678	0.621997
Ddx46	0.080088	0.621529
Ppp1r10	0.210897	0.620167
Gpr89	0.139236	0.619897
Vti1a	0.15682	0.619868
Scamp5	-0.10165	0.61975
Cox17	-0.13356	0.61934
Ubap1	0.134477	0.618218
Ubr1	-0.1375	0.618165
Arhgap21	-0.1003	0.618088
Slc6a7	-0.14012	0.617582
Rpl7	-0.09761	0.616669
Dnajb6	0.087733	0.616556
Cad	0.09234	0.616321
Carm1	-0.10969	0.616315
Car11	0.229382	0.615824
Chrm1	-0.19787	0.615381
Plek	0.260152	0.615283
Syngr3	-0.13093	0.614567
Slc25a20	-0.1375	0.614354
Stxbp5l	-0.10165	0.614302
Baalc	-0.1375	0.614158
Cox7a2	-0.13225	0.61405
Isca1	0.114035	0.613095
Llgl1	-0.1375	0.613087
Srpk2	0.086201	0.612885
Lnp; Lnpk	0.103147	0.612767
Lman1	-0.13356	0.612005
Slc12a9	-0.17632	0.611941
Pcsk2	0.179515	0.611524
Ubfd1	0.09542	0.611036
Asphd2	0.209228	0.610807
Fubp3	0.128156	0.610748
Tufm	0.064917	0.610515
Ogfr	-0.12829	0.610287
Tcp1	0.064917	0.610244
Atp6v1g2	-0.09896	0.610021
Tceal6	0.09542	0.609916
Zfp422	-0.20163	0.60968
Mbnl2	-0.10165	0.608992
Acadl	-0.1137	0.608896
Lamc1	-0.0895	0.607682
Sms; Gm14680; Sms-ps	0.086201	0.607528
Mrpl22	-0.1375	0.60665
Sorbs2	0.081614	0.605974
Agap2; LOC105242480	-0.07451	0.605284
Dctn2	0.067939	0.604827
Cdk7	-0.16993	0.604756
Sorcs3	-0.14012	0.604581
Psmd4	-0.09221	0.604509
Zfyve1	0.098506	0.604229
Syncrip	0.066427	0.603227
Vps52	0.083141	0.602951
Csnk2a1	0.064917	0.602891
Prmt1	-0.07587	0.602706
Sar1a	-0.13093	0.602524
Snrk	0.136062	0.602471
Bola1	-0.17632	0.602189
2310021P13Rik; Zswim8	-0.16736	0.601873
Cdc37	0.066427	0.601834
Meis2	-0.17121	0.601538
Pitpnm1	-0.13356	0.601298
Cuedc2	0.153607	0.601201
Sh3bgrl3	-0.09491	0.600911
Rsu1	0.096962	0.600121
Thoc6	-0.19156	0.599281
Msn	-0.06901	0.59914
Ncl	0.064917	0.598218
Traf7	0.150401	0.59802
Apoa1bp; Naxe	-0.09761	0.598008
Basp1	0.08467	0.597775
Sra1	0.147202	0.597123
1110004F10Rik	0.101598	0.596064
Hrsp12; Rida	-0.13225	0.595206
Doc2a	-0.16864	0.594916
Trim3	-0.08814	0.594713
Plcxd3	0.09234	0.594607
Cope	-0.19912	0.594408
Ap3b1	-0.09896	0.594064
2010107E04Rik	-0.13356	0.594005
Smg6	-0.18269	0.593916
Lbh	0.207561	0.593557
Kcnc2	-0.20914	0.593482
Ppfia4	0.177882	0.592994
Stat5b	0.117161	0.592803
Clu	-0.10836	0.59169
Pianp	0.204233	0.591389
Lonp1	-0.06901	0.590826
1300001I01Rik; Cluh	-0.09491	0.59073
Elp4	-0.15963	0.590512
Scg3	-0.1375	0.590385
Elmod1	0.096962	0.589758
S100a5	0.112475	0.589599
Il1rap	0.176251	0.589513
Spry2	-0.21412	0.589474
Mllt4; Afdn	0.078564	0.589163
Specc1	0.09234	0.588699
Pa2g4	-0.06901	0.588682
Tnpo3	-0.09896	0.588481
Echs1	-0.09221	0.588149
Nnt	0.074001	0.588126
Gfer	-0.19535	0.587241
Gucy1a2	-0.09626	0.586805
Bcap29	-0.13619	0.586755
Atp8a2	0.072483	0.586751
Mrpl12	-0.13356	0.586457
Tagln	0.098506	0.586375
Lpgat1	0.09542	0.586138
Inpp5j	-0.12961	0.58607
Mapk7	0.22095	0.585483
Rps4x	-0.06764	0.585144
Crabp1	0.202572	0.584984
Arl3	0.089267	0.584514
Pgap1	0.140826	0.584505
Prpf40b	-0.1635	0.584388
Aida	-0.15963	0.584262
Cnbp	-0.13093	0.583981
Pisd	-0.123	0.583502
Stmn1	0.063409	0.582851
Hsdl2	0.12658	0.582838
Cpne2	0.131313	0.582276
Mcart1; Slc25a51	-0.12168	0.582214
Eif3f	-0.06764	0.58185
Phkb	0.090803	0.581838
Arl8a	0.066427	0.581612
Bai2; Adgrb2	-0.13619	0.581142
Ppm1a	0.081614	0.580908
Prkcz	0.1976	0.580683
Prpsap1	0.077041	0.580371
Hadhb	-0.08814	0.579945
1700054N08Rik; Ccsap	0.153607	0.579896
Vat1	0.066427	0.579343
Eps8l2	0.258425	0.578713
Eml4	0.155213	0.578688
Cnot3	-0.13488	0.57835
Kcnq3	0.171368	0.578316
Kctd8	0.125006	0.578034
Cul1	-0.06764	0.577709
Dhodh	-0.12697	0.577381
Fus	-0.08406	0.576304
Hectd3	0.131313	0.576067
Appbp2	0.150401	0.575973
Add1	0.070967	0.575785
Zdhhc1	-0.18015	0.57577
	0.129734	0.575745
Abi1	0.083141	0.575606
Gm3837; Pdcd5-ps; Pdcd5	-0.12565	0.575233
Pgrmc2	-0.12961	0.575173
Ndufc2; LOC102641347	-0.09491	0.574938
Csnk1e	0.083141	0.57482
Dnal4; Dnalc4	0.242977	0.57477
Rnf185	-0.12565	0.573782
Itpr3	-0.12697	0.573071
Gfpt1	-0.10434	0.572605
Acin1	0.093879	0.57258
Tm9sf2	-0.09221	0.57206
Pip4k2c	-0.09626	0.571416
Matk	-0.13488	0.571206
Ptprk	0.152003	0.571055
Dmap1	-0.14796	0.570967
Prmt8	-0.09626	0.569982
Mea1	-0.18142	0.569951
Atp6v1g1	0.199255	0.569588
Gnao1	0.061902	0.56874
Dgkq	-0.16993	0.568392
Cntn1	0.061902	0.567283
Stim1	0.09234	0.567241
Nt5e	-0.14796	0.567176
Lysmd2	0.086201	0.567139
Iars	-0.08406	0.566098
Coro1b	-0.09221	0.565739
Gabrd	0.128156	0.56411
Ptprt	0.120294	0.563496
Top1	-0.09085	0.563034
Iqsec2	0.07552	0.562591
Cdh6	-0.18777	0.562493
Nadk2; Nadkd1	-0.09221	0.562383
Gys1	0.121863	0.562265
Rbbp7	0.145605	0.560901
Astn2	0.16004	0.560889
Polr2i	-0.13225	0.560842
Hsph1	0.061902	0.560735
COX2	-0.09356	0.560412
Rad23a	0.081614	0.560318
Snx15	-0.15316	0.560271
Trappc4	0.090803	0.560193
Prkcg	-0.06626	0.560108
Pcbd2	0.121863	0.559599
Bckdk	0.253257	0.559425
Ttc7b	0.078564	0.557709
Ddah1	-0.06626	0.557679
Etfdh	-0.07587	0.557266
Kpna1	0.093879	0.557136
Fam160b1	0.090803	0.556951
Hspa4l	-0.07587	0.556817
Yars2	-0.123	0.556758
Slc18a2	-0.13225	0.556517
Acvr2a	-0.15963	0.55643
Mre11a	-0.15704	0.556387
Timm8a1	0.089267	0.555079
Eif4g2	-0.06626	0.555001
Epg5	0.115597	0.554807
Mark1	0.060397	0.554607
Rps25	-0.09356	0.554566
Mpv17	0.171368	0.554422
Tst	0.07552	0.553948
Clcn4-2; Clcn4	0.125006	0.553646
Cox7a2l	0.12658	0.553628
Gstz1	0.142417	0.553187
Gmppb	-0.12829	0.553034
Edc4	-0.09221	0.552865
Poglut1	-0.19661	0.552792
Shank3	0.081614	0.552562
Usp32	0.081614	0.552034
Ndufb9	0.260152	0.551943
Psmc3	0.060397	0.551904
Nudt16l1	-0.12565	0.551302
Tmed2; Gm21540; LOC100862175; Gm10698	-0.09491	0.548993
Akap2; Gm20459; Palm2Akap2; Pakap	0.123434	0.548808
Azi1; Cep131	0.279284	0.548203
Tmem30a	-0.0895	0.548134
Raph1	0.12658	0.547999
Acyp2	0.15682	0.547824
Thoc1	-0.14143	0.547624
Prosc; Plpbp	-0.12829	0.547433
D630045J12Rik	-0.1177	0.547181
Ctcf	-0.12433	0.547026
Pcnp	0.123434	0.54667
Gria4	0.087733	0.546624
Sec11c	0.118727	0.546582
Scamp2	0.236164	0.546
Fkbp4	-0.0895	0.545964
Epb4.1; Epb41	-0.12168	0.545735
Pigu	-0.09356	0.545469
Fabp5	0.12658	0.545461
Pggt1b	-0.19661	0.545312
2010321M09Rik; Vwa9; Ints14	0.109359	0.545285
Rpl5	-0.0827	0.54471
Rpl13a	-0.07724	0.544215
Cacybp	0.077041	0.544076
Shank1	0.060397	0.544058
Stk25	0.145605	0.543958
Tmpo	-0.12829	0.543827
Mblac2	0.121863	0.543677
Impdh2	-0.09221	0.543568
Rab27b	0.087733	0.543055
Slc44a1	-0.0827	0.542593
Prpf38b	0.142417	0.542559
Tdrd3	0.194295	0.541991
Igsf21	0.142417	0.541834
Anapc7	-0.12035	0.541172
Myl9	0.176251	0.541157
Hjurp; A730008H23Rik	0.163268	0.540826
Taok2	-0.08406	0.540247
Bub3	-0.08814	0.539277
Gspt1	0.078564	0.539129
Pfn1	-0.08678	0.538634
Lamb2	-0.0895	0.5386
Sez6l	-0.16221	0.537636
Rab5b	0.072483	0.537583
Reep1	0.134477	0.537362
Nagk	-0.12035	0.537054
	0.083141	0.53684
Rabl5; Ift22	-0.11902	0.536206
Gng2	0.081614	0.536057
Ccdc25	0.132894	0.535782
Sept9	-0.06488	0.535276
Tubb2a	0.058894	0.534799
Sh3bp1	0.12658	0.53479
Gspt2	-0.14012	0.534391
Tdrkh	0.08467	0.534103
Grm2	0.078564	0.533617
Fam126a	0.14401	0.533083
Ube2e1	-0.12168	0.532991
Ireb2	-0.12035	0.532231
Gsta4	0.093879	0.532109
Prdx3	-0.10836	0.532001
Fasn	-0.06901	0.531999
Lgi1	0.064917	0.531855
Rrp1	-0.19661	0.531846
Rabl6	-0.11636	0.531465
Agap3	-0.12168	0.531458
Agpat3	-0.08542	0.531404
Tesc	-0.12168	0.530794
Pgam1	-0.0635	0.529695
Vps4b	-0.09085	0.529021
Psmc4	0.07552	0.52901
Emc1	0.070967	0.529009
Sart1	0.123434	0.528033
Arpc4	-0.08406	0.527736
Nup155	-0.11902	0.527236
Plekha6	-0.12697	0.526727
Ttyh2	0.189351	0.526678
Tspan15	0.123434	0.526374
Abcb8	-0.12035	0.526361
Cdc23	0.086201	0.526225
Gnpda1	-0.08678	0.526161
Kif21a	0.058894	0.526119
Rgs14	-0.08814	0.525685
	0.09234	0.525598
Fbxl20	0.125006	0.525443
D19Bwg1357e; Pum3	0.229382	0.525173
Park7	-0.07587	0.524282
Tuba4a	0.057392	0.524157
Dync1h1	0.057392	0.523893
Lama5	-0.11503	0.523507
Tmem33	-0.10836	0.523342
Cacna2d2	0.07552	0.522731
D10Wsu52e; Rtcb	-0.0635	0.522266
Tuba1a	0.057392	0.521996
Srp14; LOC100504988; LOC102642637	-0.11636	0.521974
Abca3	0.254978	0.521875
Amph	-0.0635	0.521753
Vamp1	0.081614	0.521683
D9Ertd402e; Tcaim	0.186065	0.520764
Ptgfrn	-0.15316	0.52013
Cacna2d3	0.055891	0.519857
Hapln4	-0.13881	0.519604
Adcy8	0.121863	0.519243
Actl6a	0.229382	0.518789
Rps6kc1	0.120294	0.518785
Spata2l	0.132894	0.518782
Mob2	0.129734	0.517876
Acsl5	0.137648	0.517495
Them4	0.121863	0.517417
Vrk1	-0.15056	0.515865
Syne1	0.057392	0.515605
Serpinh1	-0.07998	0.514349
Sec23ip	-0.11902	0.514188
Dpysl4	0.067939	0.514063
Tmem126a	-0.15186	0.513649
Nlgn1	0.131313	0.513481
Ndrg4	-0.08542	0.513429
Rap1gap	0.058894	0.512356
Gja1	-0.08542	0.512229
Ampd2	-0.07587	0.511385
Myh9	-0.06212	0.510016
Atp8a1	-0.06212	0.5098
Hdgf	-0.08542	0.509241
Tceal5	0.132894	0.508903
Ccbl1; Kyat1	-0.12168	0.508504
Rbbp5	-0.12168	0.508247
Prrt3	0.131313	0.507448
Dnajc4	-0.15445	0.507255
Nit1	0.140826	0.507096
Plp1	0.055891	0.506902
Madd	0.063409	0.506307
Bcl7b	0.164884	0.505806
Dnaja3	-0.07998	0.505769
Supt5; Supt5h	0.134477	0.50566
Pxn	0.237864	0.505331
Dpy19l1	-0.14796	0.505102
Ninj1	0.207561	0.505098
Blvra	0.077041	0.50458
Slc4a10	-0.06074	0.50425
R3hdm2	-0.13225	0.5039
Cfl2	0.055891	0.503805
Rps15	0.096962	0.503509
Loh12cr1; Borcs5	0.150401	0.503057
Atp5d	-0.08134	0.502797
Psph	0.086201	0.50265
Tubb6	0.128156	0.502254
Srcin1	-0.06074	0.502028
Stt3b	-0.1003	0.501698
Cpsf7	-0.11902	0.501635
Snx9	-0.11902	0.501625
Ube2k	0.120294	0.501566
Snx14	-0.12168	0.50141
Tsc2	-0.08814	0.500952
Bckdhb	0.118727	0.500726
Olfm1	-0.07724	0.500421
Eif4h	0.087733	0.500127
Ppil1	-0.08406	0.49995
Asap1	0.055891	0.499911
Arap2	-0.15056	0.49991
Nucb2	-0.14926	0.499752
Igf2r	-0.1177	0.49952
Ndufa3	-0.09356	0.498998
Pir	0.140826	0.498951
Astn1	0.052895	0.497354
Flrt2	-0.15445	0.49726
Arsa	0.134477	0.497107
Dak; Tkfc	-0.08134	0.497072
Rab15	0.081614	0.496489
Armcx3	-0.13093	0.495253
Nipa1	0.16004	0.494538
2010300C02Rik	-0.07998	0.493981
Dcc	0.117161	0.493702
Rptor	0.072483	0.493666
Chat	0.101598	0.493657
Ppp6r2	0.109359	0.493574
Tars	-0.07587	0.493492
Caly	-0.13619	0.492997
Ptpmt1	-0.1137	0.492985
Clcc1	-0.11636	0.492725
Ehd4	0.080088	0.491935
Prrt1	-0.1137	0.491855
Cit	0.061902	0.491758
Luzp1	0.125006	0.491228
Prdx5	-0.06074	0.49051
Txnl4a	0.139236	0.49034
1110012J17Rik; Soga2; Mtcl1	0.132894	0.490293
Snrnp40	-0.09356	0.490171
Prpf19	-0.08134	0.490014
Cyb5r1	-0.11237	0.489695
Ggct	-0.11636	0.489113
Adal	0.158429	0.488759
Taf15	0.110916	0.488396
Ccdc134	0.174621	0.487692
Scaper	0.158429	0.486571
Kcna1	0.072483	0.48644
Usp5	0.054392	0.486374
Adpgk	-0.13356	0.486192
Syap1	0.083141	0.485942
Ctsd	0.083141	0.485786
Gmfb	-0.08406	0.485762
Rbm12	-0.08542	0.485688
Atf2; LOC100047997; LOC102641666	0.215915	0.485575
Aarsd1	-0.14926	0.485455
Scn1a	0.081614	0.48537
Nae1	0.123434	0.485248
Msi2	0.061902	0.485123
Nrn1	0.110916	0.484963
Mdga2	0.090803	0.484888
Ywhaq; LOC102634437; Gm11226; Ywhaq-ps3; Cdk5rap2	0.054392	0.484725
Smarca2	0.12658	0.484521
Scamp3	-0.11636	0.484252
Plcg1	-0.0827	0.483941
Adrbk1; Grk2	0.072483	0.483891
Ppp4c	0.163268	0.48386
Map4; Mtap4	-0.08406	0.483693
Nrip2	0.110916	0.483599
Gstm5	0.072483	0.483449
Brix1	-0.11503	0.483303
Tspan9	0.210897	0.483295
Chid1	-0.0827	0.483286
Kazn	-0.11237	0.482169
Dip2a	-0.07861	0.481715
Ube3c	-0.07998	0.481583
Ddi2	0.204233	0.481424
Scpep1	0.136062	0.481382
Pdpk1	0.063409	0.481376
Itm2b	-0.10969	0.48133
Rps7	-0.07587	0.481011
LOC101056456; Wac	-0.11636	0.480568
Naca	0.067939	0.480451
H2afy2	-0.08542	0.48029
Prkar1a	-0.08134	0.479599
Kcnt1	0.096962	0.479452
Rab30	-0.10836	0.479311
Ttc19	-0.1003	0.479161
Cpt1a	-0.10836	0.478717
Gigyf2	-0.11503	0.478439
Akt2	0.123434	0.477936
Sh3gl2	0.054392	0.477876
Skp1a	-0.08406	0.477705
Mybbp1a	-0.10702	0.477415
Rnps1	-0.13356	0.476933
Sparcl1	0.078564	0.476903
Rdh14	0.074001	0.476232
Tusc2	-0.08134	0.476034
Ptdss2	-0.14274	0.475778
Pgk1	0.054392	0.475751
Man1c1	-0.10969	0.475734
Aco2	-0.05936	0.475694
Mrps34	0.112475	0.475654
Phc2	-0.10836	0.475441
Ckmt1	-0.05936	0.475153
Trap1	0.061902	0.474943
Armc2	0.172994	0.473932
Plxnc1	0.106249	0.47353
Erc1	0.067939	0.473526
Glrx2	-0.11636	0.473274
Ndufv1	-0.05797	0.47323
Slfn5	0.155213	0.472993
[truncated: 3,215 more rows]

## Sheet: Fig 3D & 3E
Gene	200ug1	200ug2	200ug3	aCSF1	aCSF2	aCSF3	WT1	WT2	WT3
Gns	21.2	40.7	33.1	0	0	0	2.9	3.5	3
Epdr1	628	605	561.7	211.6	192.6	145.4	1006.3	767.9	696
Env	99.2	95.3	86.4	48	55.8	36.9	98	82.3	59.1
Gm1564; Meioc	22.9	19.4	30.2	15	60.5	28.1	132.3	27.2	45.9
Npy	115.9	115.9	101.2	68.9	89.4	65.6	103.5	121.2	108.9
Gm13826; Rpl37rt; Rpl37	359.4	447.4	380.5	300.6	269.6	283.8	448.8	372.3	448
Atp5j	8.1	8.7	10.8	13.6	7.1	7.2	11	11.3	10
Ttc3	26	17.7	11.1	9.4	19.5	14.6	22.2	14.3	22
Exosc10	21.3	20.9	20.5	25.6	13.8	13.6	16.9	21	20.4
Sirt3	12.7	10	6.1	6.6	6.9	10.7	10.2	7.7	10.7
Pllp	27.2	32.4	26.8	31.7	29.7	29.5	45.2	41.7	42.6
Uqcr11	379.9	1142.7	192.7	377.3	313.6	337.2	1174.1	151.8	480.1
C1qtnf4	6.8	8.1	4	7.7	7.6	9.7	8.4	4.9	5.4
Plek	19.1	28	21.4	25.6	26.6	24.3	17.8	18	9.7
Krt1	10.7	15.4	44.5	32	67.6	19.3	22.2	24.5	15.6
Spag1	69.5	47.5	42.4	36.5	102.3	89.4	58	61.6	78.7
Brd8	9.9	7.5	9.1	4.1	9.8	12.1	9.3	5.8	6.7
Mcf2l	16.4	20	23.2	23.7	22.7	17.7	11.2	15.4	17.3
Scoc	151.2	92.6	74.4	83.1	152.5	192.9	103.2	88	155.9
Vps37c	11	9.3	7.5	13.5	13.3	13.9	9.3	8.3	9.1
Map4k5	18.7	9.6	11.8	11	18.8	17.9	16	10	12.1
C1qa	43.1	29.8	19.6	18.8	27.9	35.2	19.7	10.7	18.8
Aldh1a2	30.4	36.8	22.9	27.7	32.6	29	19.4	19.5	31.7
Rbbp6	44.4	26.2	43.4	41.4	34.3	42.3	21.6	55.9	27.9
Rhoq	197.4	154	133.5	135.2	263.6	263.1	167.9	177.5	232.2
Sstr2	20.1	12	9.1	7.8	16.3	15.6	10.4	10.2	12.8
Stk11ip	135	144.5	139.2	178.8	175.7	163.6	125.5	111.3	115.7
Pxn	16	16.5	14.7	18.9	20.7	10.1	7.6	12.5	12.4
Uap1l1	543.6	476.4	456.1	477.5	702.6	707.7	433.1	461.4	536.1
Inpp5d	93	96.2	70.4	48.4	70.3	86.1	45.7	37.5	53.4
Prrc1	516.4	379	342.1	291.1	588.3	590.5	382.4	380.6	517.6
Krt8	37	32.9	80.2	94	129	136.4	47.1	83.5	146.6
Ctsd	507	613.7	589.2	624.3	607.3	629	448.7	394.5	401.1
Hexb	814.1	842.9	806.1	1148.9	1026.1	987.9	683.5	656	600.6
Ctbs	136.3	189.5	204.3	232.4	214.7	127.2	143.6	136.3	130.9
Ate1	7.3	7.4	8.8	11.4	13.2	7.1	6.2	7.2	8.2
Dnal4; Dnalc4	20.5	21.6	26.2	26.5	25.6	17.2	14.6	23.2	16.1
Nudcd2	9.6	6.4	8.7	9.4	8.2	6.3	4.3	5.1	7.2
Pigk	32.7	25.9	18.3	14.9	33.2	32.5	17.3	20.2	29.8
Lamp1	78	112.2	84.4	136.4	122.7	75.8	95	65.9	76.4
Hcls1	7.1	4.7	11.1	12.3	11.6	7.6	9.9	6.5	7.1
Grn	120.9	159.1	123.3	190	165.9	108.8	125.5	85.4	101.1
Fah	10.1	13.5	10.2	17.2	16.8	11.7	13.3	9.8	8.4
Psap	1265.7	1438.1	1513.6	1931.7	1562.3	1822.2	1062.5	1157.7	1035.6
Hebp1	121.1	69.6	57.8	57.8	112	111	62.5	123.2	51.2
Gfap	5240.1	6906.7	5933.2	4197.9	4329.4	4460.5	2443.2	2510.4	2436.8
Unc93b1	212.2	171.2	140.7	92.7	169.9	181.4	93.9	80.5	110.4
Ddx3y	0	42.5	44.8	27.9	4.9	77.1	0	4.1	55.9
Hexa	459.8	441	412.3	511.5	673.7	718.2	362.7	365.3	387.3
Ncf1	23	20	17.8	18.1	10.5	9.4	5.4	9	5.6
C1qb	145.6	229	194.2	168.9	165.7	173.2	85.5	84.2	92.4
Ctsh	121.5	181.6	115.7	130.2	118.4	89.7	60.6	52.4	59.2
Scarb2	129.9	208.3	148.9	331.9	258.7	246.3	152.6	111.3	104.4
Lgmn	84.5	74.9	64.8	153.6	133.3	124.6	50.4	59.2	51.8
Ctsz	139.8	177.8	141.6	272.4	228.7	186.1	79	64.7	63.7
Cd68	40.3	41.4	37	134.9	131.2	109.6	20.1	25.6	21.1

## Sheet: Fig 4B
Sex	MPS IIID Vehicle	MPS IIID 3μg rhGNS	MPS IIID 30μg rhGNS	MPS IIID 200μg rhGNS	Carrier Vehicle
Male	2.98	0.686	0.145	0.06	0.029
Male	5.081	1.375	0.033	0.02	0.02
Male	2.757		0.474
Female	2.491	1.48	0.007	0.019	0.007
Female	1.825	1.719	0.049	0.012	0.019
Female	1.844	0.626		0.034	0.019

[truncated: 7 more sheets: Fig 4C, Fig 4D, Fig 4E, Fig 5A, Fig 5B, Fig 5C, Total gProfiler data]
